# Supplementary material for: Aureolic Acid Group of Agents as Potential Antituberculosis Drugs
Source: Antibiotics (Basel). 2020 Oct 19;9(10):715. doi: 10.3390/antibiotics9100715 (PMC7650759; doi:10.3390/antibiotics9100715)
Supplement: Supplementary file 1 [file antibiotics-09-00715-s001.zip]

Archive with 7 entries (7 files):
- Figure S1.jpg
- Figure S2.jpg
- Figure S3.png
- Figure S4.tif
- Figure S5.jpg
- Table S2.xlsx
- TableS1.xlsx
