# Supplementary material for: Aureolic Acid Group of Agents as Potential Antituberculosis Drugs
Source: Antibiotics (Basel). 2020 Oct 19;9(10):715. doi: 10.3390/antibiotics9100715 (PMC7650759; doi:10.3390/antibiotics9100715)
Supplement: Supplementary file 1 [file antibiotics-09-00715-s001.zip › Table S2.xlsx]

## Sheet: Лист1
locus_tag	target_id	gene	Product	Sm_K	Sm_O	FC	M.tub homolog	M.tub gen syn	Gene Function	Tuberculist classification	COG classification	KEGG classification	FDR	AveExpr	P value	Sm_O1_S4	Sm_O2_S5	Sm_O3_S6	Sm_K1_S1	Sm_K2_S2	Sm_K3_S3	Sm_O1_S4 CPM	Sm_O2_S5 CPM	Sm_O3_S6 CPM	Sm_K1_S1 CPM	Sm_K2_S2 CPM	Sm_K3_S3 CPM
MSMEG_0009	lcl|NC_008596.1_cds_YP_884431.1_8		hypothetical protein	0	1.03561	2.04998
MSMEG_0011	lcl|NC_008596.1_cds_YP_884432.1_9		hypothetical protein	0	1.35982	2.56654							0.00013527	2.96276	9.43106e-06	112	78	83	34	26	11	14.784	9.574	11.128	6.076	3.584	1.726
MSMEG_0012	lcl|NC_008596.1_cds_YP_884433.1_10		ferric enterobactin transporter permease FepD	0	1.31875	2.4945							0.000331743	1.90433	2.65057e-05	54	39	31	9	13	11	7.128	4.787	4.156	1.608	1.792	1.726
MSMEG_0014	lcl|NC_008596.1_cds_YP_884435.1_12		Formyl transferase	0	2.43919	5.42335							1.45163e-13	4.23714	1.15736e-15	398	232	180	44	31	22	52.534	28.475	24.134	7.863	4.273	3.451
MSMEG_0018	lcl|NC_008596.1_cds_YP_884438.1_15		ABC transporter permease	0	1.25698	2.38994							0.00140025	1.687	0.000142422	44	35	25	8	14	7	5.808	4.296	3.352	1.43	1.93	1.098
MSMEG_0020	lcl|NC_008596.1_cds_YP_884440.1_17		periplasmic binding protein	0	2.06839	4.19418							1.82952e-14	6.50374	1.02416e-16	1632	1224	948	197	233	171	215.417	150.231	127.103	35.207	32.116	26.826
MSMEG_0021	lcl|NC_008596.1_cds_YP_884441.1_18	panD	aspartate alpha-decarboxylase	0	1.11218	2.16172	Rv3601c	panD	Probable aspartate 1-decarboxylase precursor PanD (aspartate alpha-decarboxylase)	intermediary metabolism and respiration	Coenzyme transport and metabolism	Metabolism of other amino acids|Metabolism of cofactors and vitamins	0.000998197	2.69386	9.51632e-05	102	60	54	22	24	20	13.464	7.364	7.24	3.932	3.308	3.138
MSMEG_0022	lcl|NC_008596.1_cds_YP_884442.1_19		L-ornithine 5-monooxygenase	0	1.3031	2.46758							7.20405e-07	4.82229	2.85962e-08	438	312	279	103	104	70	57.814	38.294	37.407	18.408	14.335	10.981
MSMEG_0025	lcl|NC_008596.1_cds_YP_884445.1_22		hypothetical protein	0	1.29484	2.4535	Rv0010c	Rv0010c	Probable conserved membrane protein	cell wall and cell processes	Not in COGs	Not assigned to any KEGG category
MSMEG_0050	lcl|NC_008596.1_cds_YP_884468.1_45		hypothetical protein	0	-1.20767	-2.30965
MSMEG_0051	lcl|NC_008596.1_cds_YP_884469.1_46		transcription factor WhiB family protein	0	-1.11546	-2.16664	Rv3862c	whiB6	Possible transcriptional regulatory protein WhiB-like WhiB6	regulatory proteins	Not in COGs	Not assigned to any KEGG category	0.0121384	8.03034	0.00195614	1367	1388	1457	839	3274	2270	180.438	170.36	195.348	149.942	451.276	356.109
MSMEG_0055	lcl|NC_008596.1_cds_YP_884473.1_50		hypothetical protein	0	-1.12591	-2.18238							0.00014554	5.11254	1.02705e-05	223	206	137	174	360	295	29.435	25.284	18.368	31.096	49.621	46.279
MSMEG_0063	lcl|NC_008596.1_cds_YP_884481.1_58		PE family protein	0	-1.03292	-2.04616							0.000150423	5.3365	1.07573e-05	236	263	186	233	381	328	31.151	32.28	24.938	41.641	52.516	51.455
MSMEG_0064	lcl|NC_008596.1_cds_YP_884482.1_59		PPE family protein	0	-1.1232	-2.1783	Rv2352c	PPE38	PPE family protein PPE38	PE/PPE	Cell motility	Not assigned to any KEGG category
MSMEG_0065	lcl|NC_008596.1_cds_YP_884483.1_60		hypothetical protein	0	-1.08198	-2.11694	Rv3874	esxB	10 kDa culture filtrate antigen EsxB (LHP) (CFP10)	cell wall and cell processes	Not in COGs	Not assigned to any KEGG category	0.00165031	8.51078	0.000177769	2381	1931	1750	1744	3597	3290	314.282	237.007	234.632	311.678	495.798	516.123
MSMEG_0066	lcl|NC_008596.1_cds_YP_884484.1_61		early secretory antigenic target, 6 kDa	0	-1.01388	-2.01933	Rv3875	esxA	*	cell wall and cell processes	*	*	0.00225689	8.48742	0.000257095	2120	2293	1727	1805	3671	2932	279.831	281.438	231.548	322.58	505.998	459.961
MSMEG_0074	lcl|NC_008596.1_cds_YP_884490.1_67		IS1549, transposase	0	1.41353	2.66388							4.61299e-06	5.78001	2.22237e-07	1053.8	561	473.6	163	196.2	154.4	139.097	68.856	63.498	29.13	27.044	24.222
MSMEG_0084	lcl|NC_008596.1_cds_YP_884500.1_77		phosphocarrier protein HPr	0	-1.24636	-2.37243							1.96828e-07	4.93314	6.94491e-09	166	148	151	232	307	209	21.911	18.165	20.245	41.462	42.316	32.787
MSMEG_0085	lcl|NC_008596.1_cds_YP_884501.1_78		PTS system, Fru family protein, IIABC components	0	-1.48362	-2.7965							1.64777e-09	4.92202	3.71761e-11	145	138	128	278	273	218	19.139	16.938	17.162	49.683	37.629	34.199
MSMEG_0086	lcl|NC_008596.1_cds_YP_884502.1_79		1-phosphofructokinase	0	-1.36045	-2.56765							2.39516e-06	3.23894	1.08077e-07	36	50	48	82	91	61	4.752	6.137	6.436	14.655	12.543	9.569
MSMEG_0088	lcl|NC_008596.1_cds_YP_884504.1_81	ptsI	phosphoenolpyruvate-protein phosphotransferase	0	-1.04599	-2.06479
MSMEG_0089	lcl|NC_008596.1_cds_YP_884505.1_82		chromosome condensation protein	0	-1.09353	-2.13395
MSMEG_0103	lcl|NC_008596.1_cds_YP_884519.1_96		major facilitator family protein transporter	0	1.03997	2.05618
MSMEG_0120	lcl|NC_008596.1_cds_YP_884536.1_113		transcriptional regulatory protein	0	-1.30593	-2.47244	Rv0158	Rv0158	Probable transcriptional regulatory protein (possibly TetR-family)	regulatory proteins	Transcription	Not assigned to any KEGG category
MSMEG_0144	lcl|NC_008596.1_cds_YP_884561.1_138		HNH endonuclease	0	1.11548	2.16668							0.015059	1.4328	0.00254431	40.1208	21.3313	21.7545	5.60346	12.4041	7.56191	5.296	2.618	2.917	1.001	1.71	1.186
MSMEG_0185	lcl|NC_008596.1_cds_YP_884601.1_178		MmpL6 protein	0	1.0533	2.07527							0.00620588	4.84945	0.000854458	585	256	182	108	118	92	77.217	31.421	24.402	19.301	16.265	14.433
MSMEG_0186	lcl|NC_008596.1_cds_YP_884602.1_179		MmpS2 protein	0	1.2764	2.42235							3.83531e-05	2.89295	2.33567e-06	111	85	62	24	31	16	14.652	10.433	8.313	4.289	4.273	2.51
MSMEG_0222	lcl|NC_008596.1_cds_YP_884637.1_214		hypothetical protein	0	1.29408	2.4522	Rv0184	Rv0184	Conserved hypothetical protein	conserved hypotheticals	Not in COGs	Not assigned to any KEGG category	5.12109e-07	5.59052	1.94593e-08	604	661	485	160	188	131	79.725	81.13	65.027	28.594	25.913	20.551
MSMEG_0223	lcl|NC_008596.1_cds_YP_884638.1_215		hypothetical protein	0	2.04486	4.12634	Rv0185	Rv0185	Conserved hypothetical protein	conserved hypotheticals	Not in COGs	Not assigned to any KEGG category	3.65638e-10	3.24621	7.13289e-12	118	159	95	27	21	12	15.575	19.515	12.737	4.825	2.895	1.883
MSMEG_0224	lcl|NC_008596.1_cds_YP_884639.1_216		O-methyltransferase MdmC	0	1.10852	2.15624							2.93575e-05	5.55107	1.70816e-06	510	627	491	154	206	151	67.318	76.957	65.831	27.522	28.394	23.688
MSMEG_0236	lcl|NC_008596.1_cds_YP_884651.1_228		transmembrane protein	0	1.03142	2.04403	Rv0200	Rv0200	*	cell wall and cell processes	*	*
MSMEG_0263	lcl|NC_008596.1_cds_YP_884678.1_255		amidohydrolase	0	1.23856	2.35963							0.00335839	2.00084	0.000410185	66	43	24	10	15	12	8.712	5.278	3.218	1.787	2.068	1.883
MSMEG_0265	lcl|NC_008596.1_cds_YP_884681.1_258		uracil DNA glycosylase superfamily protein	0	-2.25945	-4.78808							1.17314e-09	3.78169	2.60698e-11	23	54	44	168	112	109	3.036	6.628	5.899	30.024	15.438	17.1
MSMEG_0266	lcl|NC_008596.1_cds_YP_884680.1_257		arginine decarboxylase	0	-1.79771	-3.47667							1.36994e-10	6.44043	2.41685e-12	298	316	371	677	935	733	39.335	38.785	49.742	120.99	128.877	114.99
MSMEG_0267	lcl|NC_008596.1_cds_YP_884682.1_259		esterase	0	-2.40731	-5.30485							8.68175e-13	7.37355	9.13093e-15	311	470	540	1345	2004	1518	41.051	57.687	72.401	240.371	276.224	238.138
MSMEG_0279	lcl|NC_008596.1_cds_YP_884693.1_270		amino acid permease	0	-1.80205	-3.48716							4.24067e-11	3.03873	6.4743e-13	34	30	30	76	91	55	4.488	3.682	4.022	13.582	12.543	8.628
MSMEG_0280	lcl|NC_008596.1_cds_YP_884695.1_272		alpha/beta hydrolase	0	-2.68896	-6.44847	Rv0217c	lipW	Possible esterase LipW	intermediary metabolism and respiration	Lipid transport and metabolism	Not assigned to any KEGG category	2.0215e-10	4.94496	3.7721e-12	41	93	76	457	263	191	5.412	11.415	10.19	81.673	36.251	29.963
MSMEG_0312	lcl|NC_008596.1_cds_YP_884726.1_303	eda	2-dehydro-3-deoxy-phosphogluconate aldolase	0	-1.0456	-2.06422							0.00515667	6.4041	0.000683182	464	559	401	334	1010	683	61.246	68.611	53.764	59.691	139.215	107.146
MSMEG_0332	lcl|NC_008596.1_cds_YP_884745.1_322		2-nitropropane dioxygenase	0	-1.26918	-2.41025							0.00153308	1.62759	0.0001615	13	14	17	20	37	16	1.716	1.718	2.279	3.574	5.1	2.51
MSMEG_0334	lcl|NC_008596.1_cds_YP_884747.1_324		acetyl-/propionyl-coenzyme A carboxylase subunit alpha	0	1.04189	2.05893
MSMEG_0346	lcl|NC_008596.1_cds_YP_884759.1_336		virulence factor	0	1.00485	2.00673	Rv1966	mce3A	Mce-family protein Mce3A	virulence, detoxification, adaptation	Secondary metabolites biosynthesis, transport and catabolism	Membrane transport	0.00436198	2.61256	0.000567873	95	52	52	19	28	19	12.54	6.382	6.972	3.396	3.859	2.981
MSMEG_0347	lcl|NC_008596.1_cds_YP_884760.1_337		virulence factor Mce family protein	0	1.35383	2.5559	Rv1967	mce3B	*	virulence, detoxification, adaptation	*	*
MSMEG_0364	lcl|NC_008596.1_cds_YP_884777.1_354		hypothetical protein	0	-1.01899	-2.02651
MSMEG_0368	lcl|NC_008596.1_cds_YP_884781.1_358		hypothetical protein	0	1.14542	2.21211
MSMEG_0371	lcl|NC_008596.1_cds_YP_884784.1_361		MaoC like domain-containing protein	0	-1.32174	-2.49967	Rv0241c	htdX	Probable 3-hydroxyacyl-thioester dehydratase HtdX	intermediary metabolism and respiration	Transcription	Not assigned to any KEGG category	0.033583	6.22965	0.00700715	304	350	429	1201	319	257	40.127	42.958	57.518	214.636	43.97	40.317
MSMEG_0375	lcl|NC_008596.1_cds_YP_884788.1_365		phospholipase D	0	-1.6024	-3.03648							1.76665e-08	3.90771	4.91485e-10	45	78	66	114	167	113	5.94	9.574	8.849	20.373	23.019	17.727
MSMEG_0428	lcl|NC_008596.1_cds_YP_884841.1_418		nitrite reductase [NAD(P)H] small subunit	0	-1.16264	-2.23866	Rv0253	nirD	*	intermediary metabolism and respiration	*	*
MSMEG_0435	lcl|NC_008596.1_cds_YP_884848.1_425		allophanate hydrolase subunit 2	0	1.10674	2.15358	Rv0263c	Rv0263c	Conserved hypothetical protein	conserved hypotheticals	Amino acid transport and metabolism	Not assigned to any KEGG category
MSMEG_0436	lcl|NC_008596.1_cds_YP_884849.1_426		allophanate hydrolase subunit 1	0	1.03511	2.04927	Rv0264c	Rv0264c	Conserved hypothetical protein	conserved hypotheticals	Amino acid transport and metabolism	Not assigned to any KEGG category	0.000156803	5.01385	1.13047e-05	453	381	282	92	173	103	59.794	46.763	37.809	16.442	23.846	16.158
MSMEG_0438	lcl|NC_008596.1_cds_YP_884851.1_428		periplasmic binding protein	0	1.42286	2.68116	Rv0265c	Rv0265c	Probable periplasmic iron-transport lipoprotein	cell wall and cell processes	Inorganic ion transport and metabolism	Membrane transport	7.61658e-08	6.18247	2.45488e-09	927	922	848	236	241	197	122.36	113.164	113.696	42.177	33.219	30.905
MSMEG_0439	lcl|NC_008596.1_cds_YP_884852.1_429		hypothetical protein	0	1.06584	2.09339							0.000772925	2.57199	7.11957e-05	81	55	58	19	25	18	10.692	6.751	7.776	3.396	3.446	2.824
MSMEG_0444	lcl|NC_008596.1_cds_YP_884857.1_434		agmatine deiminase	0	-1.14374	-2.20953
MSMEG_0450	lcl|NC_008596.1_cds_YP_884863.1_440		hypothetical protein	0	-1.74486	-3.35162							4.85052e-13	4.70247	4.77235e-15	105	106	97	244	267	185	13.86	13.01	13.005	43.606	36.802	29.022
MSMEG_0451	lcl|NC_008596.1_cds_YP_884864.1_441		oxidoreductase, FAD-linked	0	-1.84428	-3.59073							1.39499e-12	5.90771	1.53816e-14	216	231	223	456	620	550	28.511	28.352	29.899	81.494	85.459	86.282
MSMEG_0456	lcl|NC_008596.1_cds_YP_884869.1_446		DNA gyrase subunit A	0	1.15022	2.21947							7.42126e-05	6.78301	4.84679e-06	1402	1392	1112	445	395	327	185.058	170.851	149.092	79.528	54.445	51.299
MSMEG_0457	lcl|NC_008596.1_cds_YP_884870.1_447		DNA topoisomerase IV subunit B	0	1.17673	2.26064							3.56171e-05	7.16478	2.12676e-06	1801	1807	1505	537	578	403	237.724	221.788	201.784	95.97	79.669	63.221
MSMEG_0468	lcl|NC_008596.1_cds_YP_884882.1_459		integral membrane protein	0	-1.24469	-2.36967							8.0835e-06	3.13032	4.15488e-07	56	47	31	71	89	53	7.392	5.769	4.156	12.689	12.267	8.314
MSMEG_0469	lcl|NC_008596.1_cds_YP_884881.1_458		PadR family transcriptional regulator	0	-1.46413	-2.75897							9.75705e-07	6.11181	3.98889e-08	244	384	309	480	777	523	32.207	47.131	41.429	85.783	107.099	82.046
MSMEG_0474	lcl|NC_008596.1_cds_YP_884887.1_464		glucosamine--fructose-6-phosphate aminotransferase (isomerizing)	0	1.17213	2.25344							0.00105567	2.16707	0.000102254	57	45	44	20	12	11	7.524	5.523	5.899	3.574	1.654	1.726
MSMEG_0478	lcl|NC_008596.1_cds_YP_884890.1_467		hypothetical protein	0	1.10834	2.15598							0.00151425	2.86214	0.000158279	121	65	59	25	29	21	15.971	7.978	7.91	4.468	3.997	3.294
MSMEG_0483	lcl|NC_008596.1_cds_YP_884896.1_473		shikimate transporter	0	1.18219	2.26921
MSMEG_0489	lcl|NC_008596.1_cds_YP_884902.1_479		racemase	0	-1.77597	-3.42467							1.18706e-07	2.83322	4.06762e-09	31	19	32	77	64	48	4.092	2.332	4.29	13.761	8.822	7.53
MSMEG_0522	lcl|NC_008596.1_cds_YP_884933.1_510		pp24 protein	0	-2.08985	-4.25705							5.23446e-08	1.96159	1.65158e-09	11	9	17	44	36	27	1.452	1.105	2.279	7.863	4.962	4.236
MSMEG_0529	lcl|NC_008596.1_cds_YP_884940.1_517		serine/threonine protein kinase	0	-1.48702	-2.80309							0.000620249	7.22732	5.52385e-05	628	616	756	1970	858	869	82.893	75.607	101.361	352.068	118.264	136.325
MSMEG_0530	lcl|NC_008596.1_cds_YP_884941.1_518		short chain dehydrogenase	0	-1.80461	-3.49336							1.39988e-05	9.32411	7.62277e-07	1610	2246	3239	7386	5266	4320	212.513	275.67	434.27	1319.99	725.847	677.706
MSMEG_0534	lcl|NC_008596.1_cds_YP_884945.1_522		permease, major facilitator family protein	0	1.06517	2.09242
MSMEG_0535	lcl|NC_008596.1_cds_YP_884946.1_523		GntR family transcriptional regulator	0	1.36171	2.5699
MSMEG_0575	lcl|NC_008596.1_cds_YP_884986.1_563		MmpS1 protein	0	1.22351	2.33514							3.07319e-05	5.36368	1.79856e-06	633	544	319	105	169	149	83.553	66.769	42.77	18.765	23.294	23.375
MSMEG_0576	lcl|NC_008596.1_cds_YP_884987.1_564		MmpL4 protein	0	1.00332	2.00461							0.009262	6.17958	0.00140462	1373	774	423	225	373	243	181.23	94.999	56.714	40.211	51.413	38.121
MSMEG_0584	lcl|NC_008596.1_cds_YP_884995.1_572		hypothetical protein	0	1.61936	3.0724							4.08474e-08	8.13212	1.24725e-09	3565	4305	3031	603	998	796	470.564	528.387	406.383	107.765	137.561	124.874
MSMEG_0586	lcl|NC_008596.1_cds_YP_884997.1_574		STAS domain-containing protein	0	1.16726	2.24584	Rv0516c	Rv0516c	Possible anti-anti-sigma factor	information pathways	Signal transduction mechanisms	Not assigned to any KEGG category	0.000407317	10.3358	3.35155e-05	14425	17809	13697	3153	5549	5118	1904.04	2185.84	1836.43	563.487	764.854	802.893
MSMEG_0600	lcl|NC_008596.1_cds_YP_885011.1_588		dehydrogenase	0	-1.00884	-2.0123							0.000281147	5.13733	2.17477e-05	213	192	194	310	310	193	28.115	23.566	26.011	55.402	42.729	30.277
MSMEG_0601	lcl|NC_008596.1_cds_YP_885012.1_589		hypothetical protein	0	-1.59904	-3.02941							6.83012e-05	5.23431	4.43643e-06	178	145	158	512	225	214	23.495	17.797	21.184	91.502	31.013	33.572
MSMEG_0615	lcl|NC_008596.1_cds_YP_885026.1_603		ATPase AAA	0	2.45458	5.48155	Rv0282	eccA3	*	cell wall and cell processes	*	*	1.78e-10	4.56787	3.23088e-12	398	321	291	67	40	15	52.534	39.399	39.016	11.974	5.513	2.353
MSMEG_0616	lcl|NC_008596.1_cds_YP_885027.1_604		hypothetical protein	0	1.87155	3.65927	Rv0283	eccB3	ESX conserved component EccB3. ESX-3 type VII secretion system protein. Possible membrane protein.	cell wall and cell processes	Secondary metabolites biosynthesis, transport and catabolism	Not assigned to any KEGG category	2.0215e-10	4.65323	3.75282e-12	404	302	293	83	55	42	53.326	37.067	39.284	14.833	7.581	6.589
MSMEG_0617	lcl|NC_008596.1_cds_YP_885028.1_605		ftsk/SpoIIIE family protein	0	1.75967	3.38621	Rv0284	eccC3	*	cell wall and cell processes	*	*	7.61036e-07	6.07542	3.03381e-08	1184	825	688	254	145	117	156.283	101.259	92.244	45.394	19.986	18.355
MSMEG_0618	lcl|NC_008596.1_cds_YP_885029.1_606		PE family protein	0	1.37614	2.59574	Rv0285	PE5	*	PE/PPE	*	*	0.000150423	2.40803	1.07937e-05	68	57	56	23	10	13	8.976	6.996	7.508	4.11	1.378	2.039
MSMEG_0619	lcl|NC_008596.1_cds_YP_885030.1_607		PPE family protein	0	1.73661	3.33252	Rv0286	PPE4	*	PE/PPE	*	*	3.98963e-10	4.12773	7.91835e-12	287	215	176	58	44	32	37.883	26.389	23.597	10.365	6.065	5.02
MSMEG_0620	lcl|NC_008596.1_cds_YP_885031.1_608		PE family protein	0	2.34763	5.08989	Rv0287	esxG	*	cell wall and cell processes	*	*	9.0642e-17	4.16236	1.53761e-19	345	210	199	36	37	25	45.538	25.775	26.681	6.434	5.1	3.922
MSMEG_0621	lcl|NC_008596.1_cds_YP_885032.1_609		low molecular weight protein antigen 7	0	2.0366	4.10278	Rv3019c	esxR	Secreted ESAT-6 like protein EsxR (TB10.3) (ESAT-6 like protein 9)	cell wall and cell processes	Function unknown	Not assigned to any KEGG category	9.73975e-08	3.39886	3.2218e-09	143	143	127	39	14	13	18.875	17.552	17.028	6.97	1.93	2.039
MSMEG_0622	lcl|NC_008596.1_cds_YP_885033.1_610		DNA-binding protein	0	1.70223	3.25404	Rv0289	espG3	ESX-3 secretion-associated protein EspG3	cell wall and cell processes	Function unknown	Not assigned to any KEGG category	1.55762e-05	3.95253	8.64022e-07	263	178	155	67	32	20	34.715	21.847	20.782	11.974	4.411	3.138
MSMEG_0623	lcl|NC_008596.1_cds_YP_885034.1_611	snm	secretion protein Snm4	0	1.26305	2.40003	Rv0290	eccD3	*	cell wall and cell processes	*	*
MSMEG_0624	lcl|NC_008596.1_cds_YP_885035.1_612		subtilase	0	1.53559	2.89906	Rv0291	mycP3	Probable membrane-anchored mycosin MycP3 (serine protease) (subtilisin-like protease) (subtilase-like) (mycosin-3)	intermediary metabolism and respiration	Post-translational modification, protein turnover, and chaperones	Not assigned to any KEGG category
MSMEG_0626	lcl|NC_008596.1_cds_YP_885036.1_613		hypothetical protein	0	1.15891	2.23289	Rv0292	eccE3	*	cell wall and cell processes	*	*
MSMEG_0637	lcl|NC_008596.1_cds_YP_885047.1_624		iron-sulfur binding oxidoreductase	0	-1.89179	-3.71095							1.94682e-09	5.53261	4.45836e-11	122	202	175	298	593	396	16.103	24.793	23.463	53.257	81.737	62.123
MSMEG_0646	lcl|NC_008596.1_cds_YP_885056.1_633		transporter	0	1.53723	2.90236							1.58578e-08	4.99564	4.33097e-10	548	336	332	98	106	74	72.334	41.24	44.513	17.514	14.611	11.609
MSMEG_0652	lcl|NC_008596.1_cds_YP_885062.1_639		hypothetical protein	0	1.17101	2.25169
MSMEG_0669	lcl|NC_008596.1_cds_YP_885079.1_656		hypothetical protein	0	-1.94046	-3.83829							4.88134e-14	5.54237	3.22939e-16	177	144	173	413	489	380	23.363	17.674	23.195	73.809	67.402	59.613
MSMEG_0670	lcl|NC_008596.1_cds_YP_885078.1_655		FAD dependent oxidoreductase	0	-1.42178	-2.67915							2.74298e-08	4.48452	7.95943e-10	97	109	105	204	214	146	12.804	13.378	14.078	36.458	29.497	22.904
MSMEG_0671	lcl|NC_008596.1_cds_YP_885080.1_657		S-(hydroxymethyl)glutathione dehydrogenase	0	-1.4528	-2.73738	Rv1895	Rv1895	Possible dehydrogenase	intermediary metabolism and respiration	Amino acid transport and metabolism | General function prediction only	Not assigned to any KEGG category	2.88341e-07	8.31955	1.04184e-08	1689	1306	1408	2474	3237	2420	222.941	160.296	188.778	442.14	446.177	379.641
MSMEG_0672	lcl|NC_008596.1_cds_YP_885081.1_658		hypothetical protein	0	-2.34215	-5.07058							5.17542e-13	9.95561	5.26761e-15	2183	2771	3283	9523	11481	7834	288.146	340.107	440.17	1701.9	1582.5	1228.97
MSMEG_0674	lcl|NC_008596.1_cds_YP_885083.1_660		ErfK/YbiS/YcfS/YnhG family protein	0	1.01104	2.01536							0.00151425	7.83508	0.000158489	2663	2748	2418	1022	820	735	351.504	337.284	324.194	182.646	113.026	115.304
MSMEG_0683	lcl|NC_008596.1_cds_YP_885091.1_668		hypothetical protein	0	1.04029	2.05664	Rv0333	Rv0333	Unknown protein	conserved hypotheticals	Not in COGs	Not assigned to any KEGG category
MSMEG_0684	lcl|NC_008596.1_cds_YP_885092.1_669		aldehyde oxidase	0	-1.22882	-2.34375							6.53277e-07	5.85011	2.54883e-08	319	302	268	426	567	413	42.107	37.067	35.932	76.132	78.153	64.79
MSMEG_0685	lcl|NC_008596.1_cds_YP_885093.1_670		oxidoreductase, molybdopterin-binding subunit	0	-2.29267	-4.89963							7.56997e-15	4.69096	3.59557e-17	52	83	87	213	336	207	6.864	10.187	11.665	38.066	46.313	32.473
MSMEG_0686	lcl|NC_008596.1_cds_YP_885094.1_671		oxidoreductase	0	-2.29026	-4.89146							4.11589e-09	5.88167	1.02635e-10	94	182	223	665	651	385	12.408	22.338	29.899	118.845	89.732	60.397
MSMEG_0696	lcl|NC_008596.1_cds_YP_885103.1_680		hypothetical protein	0	-2.01058	-4.02944							5.10418e-09	3.02425	1.29012e-10	17	35	30	51	106	72	2.244	4.296	4.022	9.114	14.611	11.295
MSMEG_0697	lcl|NC_008596.1_cds_YP_885104.1_681		integral membrane protein	0	-2.00705	-4.01959							5.58946e-10	4.44236	1.17573e-11	42	85	91	186	234	185	5.544	10.433	12.201	33.241	32.254	29.022
MSMEG_0700	lcl|NC_008596.1_cds_YP_885107.1_684		hypothetical protein	0	1.06792	2.09641
MSMEG_0704	lcl|NC_008596.1_cds_YP_885111.1_688		LpqJ protein	0	1.18758	2.27771	Rv0344c	lpqJ	Probable lipoprotein LpqJ	cell wall and cell processes	Not in COGs	Not assigned to any KEGG category	6.13709e-05	5.97014	3.93524e-06	776	720	721	261	190	193	102.429	88.371	96.668	46.645	26.189	30.277
MSMEG_0722	lcl|NC_008596.1_cds_YP_885128.1_705		hypothetical protein	0	1.28525	2.43724							0.000422973	3.40146	3.5158e-05	198	93	86	33	30	37	26.135	11.415	11.53	5.898	4.135	5.804
MSMEG_0732	lcl|NC_008596.1_cds_YP_885138.1_715		chaperone ClpB	0	-1.14748	-2.21527	Rv0384c	clpB	Probable endopeptidase ATP binding protein (chain B) ClpB (ClpB protein) (heat shock protein F84.1)	virulence, detoxification, adaptation	Post-translational modification, protein turnover, and chaperones	Not assigned to any KEGG category	0.000230621	8.81193	1.74873e-05	2629	2226	2328	3927	4185	2635	347.017	273.215	312.128	701.813	576.845	413.369
MSMEG_0746	lcl|NC_008596.1_cds_YP_885152.1_729		carbon-monoxide dehydrogenase, large subunit	0	-1.11864	-2.17142	Rv0373c	Rv0373c	Probable carbon monoxyde dehydrogenase (large chain)	intermediary metabolism and respiration	Energy production and conversion	Energy metabolism|Xenobiotics biodegradation and metabolism	0.000613959	2.6772	5.45741e-05	39	43	21	56	49	43	5.148	5.278	2.816	10.008	6.754	6.746
MSMEG_0755	lcl|NC_008596.1_cds_YP_885161.1_738		cobalt-zinc-cadmium resistance protein	0	-1.56997	-2.96899							7.67136e-08	5.35877	2.49745e-09	166	171	190	424	376	258	21.911	20.988	25.474	75.775	51.827	40.474
MSMEG_0786	lcl|NC_008596.1_cds_YP_885191.1_768		serine/threonine protein kinase	0	-1.54328	-2.91457	Rv0410c	pknG	Serine/threonine-protein kinase PknG (protein kinase G) (STPK G)	regulatory proteins	General function prediction only | Replication, recombination and repair | Signal transduction mechanisms | Transcription	Not assigned to any KEGG category	0.000539887	7.15065	4.65246e-05	555	493	779	1848	852	848	73.258	60.51	104.445	330.265	117.437	133.031
MSMEG_0787	lcl|NC_008596.1_cds_YP_885192.1_769		extracellular solute-binding protein	0	-1.7623	-3.39238							1.22678e-05	7.87261	6.63853e-07	821	807	1070	2950	1469	1649	108.368	99.05	143.461	527.208	202.482	258.689
MSMEG_0788	lcl|NC_008596.1_cds_YP_885193.1_770		hypothetical protein	0	-1.63744	-3.11114	Rv0412c	Rv0412c	Possible conserved membrane protein	cell wall and cell processes	Not in COGs	Not assigned to any KEGG category	3.62648e-05	7.33674	2.17774e-06	527	611	836	1916	1146	1074	69.562	74.993	112.087	342.417	157.961	168.485
MSMEG_0805	lcl|NC_008596.1_cds_YP_885209.1_786		hypothetical protein	0	1.06094	2.08628							0.00118717	2.22255	0.000118002	59	53	38	15	20	13	7.788	6.505	5.095	2.681	2.757	2.039
MSMEG_0806	lcl|NC_008596.1_cds_YP_885210.1_787		hydrolase	0	1.16602	2.24391	Rv0418	lpqL	Probable lipoprotein aminopeptidase LpqL	cell wall and cell processes	General function prediction only	Not assigned to any KEGG category
MSMEG_0807	lcl|NC_008596.1_cds_YP_885211.1_788		leupeptin-inactivating enzyme 1	0	1.23676	2.35668							4.91453e-07	4.95456	1.85225e-08	459	361	295	89	129	98	60.586	44.308	39.552	15.906	17.781	15.374
MSMEG_0828	lcl|NC_008596.1_cds_YP_885232.1_809		immunogenic protein MPT63	0	-1.0696	-2.09885							0.000302034	4.40518	2.37733e-05	93	144	111	123	240	142	12.276	17.674	14.882	21.982	33.081	22.276
MSMEG_0833	lcl|NC_008596.1_cds_YP_885237.1_814		hypothetical protein	0	1.37691	2.59712	Rv0430	Rv0430	Conserved hypothetical protein	conserved hypotheticals	Not in COGs	Not assigned to any KEGG category	0.000746087	8.63983	6.82173e-05	6694	4122	4177	1825	888	995	883.579	505.926	560.033	326.154	122.399	156.092
MSMEG_0834	lcl|NC_008596.1_cds_YP_885238.1_815		tuberculin-like protein	0	1.23628	2.35591	Rv0431	Rv0431	Putative tuberculin related peptide	cell wall and cell processes	Not in COGs	Not assigned to any KEGG category	0.000438176	6.12022	3.66448e-05	1174	697	665	312	195	189	154.963	85.548	89.16	55.759	26.878	29.65
MSMEG_0850	lcl|NC_008596.1_cds_YP_885253.1_830		hypothetical protein	0	1.53871	2.90535							3.27501e-05	2.00817	1.92223e-06	49	57	33	9	16	7	6.468	6.996	4.424	1.608	2.205	1.098
MSMEG_0855	lcl|NC_008596.1_cds_YP_885259.1_836		hypothetical protein	0	-1.86321	-3.63816							1.95949e-09	2.70655	4.5871e-11	23	28	21	39	77	62	3.036	3.437	2.816	6.97	10.613	9.726
MSMEG_0879	lcl|NC_008596.1_cds_YP_885282.1_859		hypothetical protein	0	-1.69078	-3.2283							9.12928e-06	3.62731	4.75435e-07	60	35	55	157	91	73	7.92	4.296	7.374	28.058	12.543	11.452
MSMEG_0880	lcl|NC_008596.1_cds_YP_885283.1_860	groEL	molecular chaperone GroEL	0	-1.60892	-3.05023	Rv0440	groEL2	*	virulence, detoxification, adaptation	*	*	3.28349e-05	9.77048	1.94623e-06	3937	3268	3828	10962	6892	4554	519.667	401.108	513.241	1959.07	949.969	714.415
MSMEG_0884	lcl|NC_008596.1_cds_YP_885287.1_864		glyoxalase	0	1.09473	2.13573							0.00047394	3.06703	4.00376e-05	83	110	85	32	36	20	10.956	13.501	11.396	5.719	4.962	3.138
MSMEG_0890	lcl|NC_008596.1_cds_YP_885293.1_870		HD domain-containing protein	0	1.03288	2.0461							5.93483e-05	4.70096	3.77534e-06	278	331	272	90	126	77	36.695	40.626	36.469	16.084	17.367	12.079
MSMEG_0914	lcl|NC_008596.1_cds_YP_885317.1_894		hypothetical protein	0	1.37401	2.5919							0.000417405	2.93123	3.46244e-05	137	75	60	30	27	12	18.083	9.205	8.045	5.361	3.722	1.883
MSMEG_0932	lcl|NC_008596.1_cds_YP_885335.1_912		ROK family protein	0	-1.26829	-2.40875	Rv0485	Rv0485	Possible transcriptional regulatory protein	regulatory proteins	Carbohydrate transport and metabolism | Transcription	Not assigned to any KEGG category	8.10364e-07	5.04687	3.25795e-08	166	162	168	272	336	206	21.911	19.884	22.525	48.61	46.313	32.317
MSMEG_0963	lcl|NC_008596.1_cds_YP_885365.1_942		hypothetical protein	0	-1.92875	-3.80724							7.34347e-14	3.25348	5.10742e-16	31	40	31	77	107	79	4.092	4.91	4.156	13.761	14.748	12.393
MSMEG_0968	lcl|NC_008596.1_cds_YP_885370.1_947		cytochrome P450	0	-1.03391	-2.04756							9.06131e-05	3.19988	5.98848e-06	54	48	51	62	80	69	7.128	5.891	6.838	11.08	11.027	10.824
MSMEG_0979	lcl|NC_008596.1_cds_YP_885381.1_958		keratin associated protein	0	-1.2087	-2.31129							0.0023559	1.9659	0.000271758	31	11	17	22	41	29	4.092	1.35	2.279	3.932	5.651	4.549
MSMEG_0981	lcl|NC_008596.1_cds_YP_885383.1_960		two-component system regulator	0	-1.71234	-3.27693							2.98486e-09	4.10793	7.18999e-11	54	76	75	105	204	154	7.128	9.328	10.056	18.765	28.119	24.159
MSMEG_1001	lcl|NC_008596.1_cds_YP_885403.1_980		acetyltransferase, gnat family protein	0	-1.00309	-2.00429
MSMEG_1027	lcl|NC_008596.1_cds_YP_885426.1_1003		hypothetical protein	0	1.50021	2.82883							2.00529e-06	3.54752	8.70829e-08	215.5	117.5	101.5	33.5	42	26	28.445	14.422	13.609	5.987	5.789	4.079
MSMEG_1045	lcl|NC_008596.1_cds_YP_885442.1_1019		integral membrane protein	0	1.63441	3.10461							1.94681e-06	3.24987	8.38827e-08	171.5	117.5	70	31	27	17.5	22.637	14.422	9.385	5.54	3.722	2.745
MSMEG_1057	lcl|NC_008596.1_cds_YP_885453.1_1030	fni	isopentenyl pyrophosphate isomerase	0	-1.97056	-3.91922							1.28974e-13	6.08236	9.40776e-16	232.776	219.454	251.446	557.961	711.604	600.279	30.725	26.935	33.713	99.716	98.085	94.17
MSMEG_1076	lcl|NC_008596.1_cds_YP_885472.1_1049		hypothetical protein	0	-1.99662	-3.99064							3.54879e-11	8.46432	5.29761e-13	1065	1185	1339	2827	3924	3066	140.575	145.445	179.527	505.226	540.87	480.983
MSMEG_1077	lcl|NC_008596.1_cds_YP_885473.1_1050		hypothetical protein	0	-1.10605	-2.15255							0.000257273	6.84638	1.96433e-05	525	724	612	812	1175	762	69.298	88.862	82.054	145.116	161.958	119.54
MSMEG_1079	lcl|NC_008596.1_cds_YP_885475.1_1052		hypothetical protein	0	1.33782	2.52769							0.000159136	4.57519	1.15269e-05	413	280	188	39	122	74	54.514	34.367	25.206	6.97	16.816	11.609
MSMEG_1097	lcl|NC_008596.1_cds_YP_885492.1_1069		glycosyl transferase family protein	0	-1.97951	-3.9436							3.44496e-09	6.06903	8.41516e-11	168	279	242	410	937	558	22.175	34.244	32.446	73.273	129.153	87.537
MSMEG_1101	lcl|NC_008596.1_cds_YP_885496.1_1073		hypothetical protein	0	2.06101	4.17279							7.81894e-15	4.50254	3.84647e-17	371	348	211	43	54	50	48.97	42.713	28.29	7.685	7.443	7.844
MSMEG_1112	lcl|NC_008596.1_cds_YP_885507.1_1084		aconitate hydratase	0	-1.58228	-2.99443							6.88357e-09	7.08722	1.79825e-10	616	607	531	945	1455	1151	81.309	74.502	71.194	168.885	200.552	180.565
MSMEG_1113	lcl|NC_008596.1_cds_YP_885506.1_1083		glycosyl transferase family protein	0	-1.54052	-2.90899	Rv0557	mgtA	Mannosyltransferase MgtA	lipid metabolism	Not in COGs	Not assigned to any KEGG category	3.79628e-07	2.21206	1.41032e-08	23	23	14	38	42	37	3.036	2.823	1.877	6.791	5.789	5.804
MSMEG_1129	lcl|NC_008596.1_cds_YP_885523.1_1100		D-amino-acid dehydrogenase	0	-1.38547	-2.61256							0.0230811	2.24692	0.00432649	22	29	16	73	21	19	2.904	3.559	2.145	13.046	2.895	2.981
MSMEG_1131	lcl|NC_008596.1_cds_YP_885525.1_1102		tryptophan-rich sensory protein	0	-2.20522	-4.61145							4.25887e-10	9.30402	8.59721e-12	1273	2069	2304	5111	7539	5479	168.03	253.945	308.91	913.411	1039.15	859.525
MSMEG_1132	lcl|NC_008596.1_cds_YP_885526.1_1103		FAD binding domain-containing protein	0	-1.72771	-3.31201	Rv0561c	Rv0561c	Possible oxidoreductase	intermediary metabolism and respiration	Energy production and conversion	Not assigned to any KEGG category	2.74298e-08	6.78875	8.00327e-10	329	472	494	935	1197	826	43.427	57.932	66.233	167.098	164.99	129.58
MSMEG_1137	lcl|NC_008596.1_cds_YP_885531.1_1108		amino acid permease	0	1.09897	2.14201							0.00153308	3.59093	0.000161273	215	101	100	41	57	31	28.379	12.397	13.408	7.327	7.857	4.863
MSMEG_1169	lcl|NC_008596.1_cds_YP_885561.1_1138		integral membrane transporter	0	1.02685	2.03757
MSMEG_1177	lcl|NC_008596.1_cds_YP_885569.1_1146		cytosine/purines uracil thiamine allantoin permease	0	1.41003	2.65742							1.37035e-05	7.72723	7.43871e-07	2055	2990	2744	727	680	575	271.251	366.987	367.903	129.926	93.729	90.204
MSMEG_1197	lcl|NC_008596.1_cds_YP_885589.1_1166		LuxR family transcriptional regulator	0	1.01344	2.01871
MSMEG_1212	lcl|NC_008596.1_cds_YP_885604.1_1181		hypothetical protein	0	-1.7126	-3.27751							0.00030148	2.03701	2.36786e-05	16	13	19	56	27	22	2.112	1.596	2.547	10.008	3.722	3.451
MSMEG_1225	lcl|NC_008596.1_cds_YP_885617.1_1194		hypothetical protein	0	1.77068	3.41216							2.85473e-09	7.09911	6.82812e-11	1558	2121	1716	388	381	296	205.649	260.327	230.073	69.341	52.516	46.435
MSMEG_1234	lcl|NC_008596.1_cds_YP_885625.1_1202		taurine import ATP-binding protein TauB	0	-1.00346	-2.0048
MSMEG_1235	lcl|NC_008596.1_cds_YP_885626.1_1203		sulfate permease	0	-1.1401	-2.20397
MSMEG_1238	lcl|NC_008596.1_cds_YP_885629.1_1206		type III restriction enzyme, res subunit	0	1.05525	2.07808
MSMEG_1240	lcl|NC_008596.1_cds_YP_885631.1_1208		hypothetical protein	0	1.5701	2.96924							2.17839e-07	3.69772	7.76016e-09	232	117	137	33	45	31	30.623	14.36	18.368	5.898	6.203	4.863
MSMEG_1241	lcl|NC_008596.1_cds_YP_885632.1_1209		hypothetical protein	0	1.51361	2.85523							0.000257273	2.59497	1.97124e-05	113	54	50	21	12	16	14.916	6.628	6.704	3.753	1.654	2.51
MSMEG_1242	lcl|NC_008596.1_cds_YP_885633.1_1210	iscS	cysteine desulfurase IscS	0	1.00253	2.00351
MSMEG_1243	lcl|NC_008596.1_cds_YP_885634.1_1211		hypothetical protein	0	1.14366	2.20941
MSMEG_1244	lcl|NC_008596.1_cds_YP_885635.1_1212		hypothetical protein	0	1.02014	2.02811
MSMEG_1246	lcl|NC_008596.1_cds_YP_885637.1_1214		hypothetical protein	0	1.0194	2.02707
MSMEG_1259	lcl|NC_008596.1_cds_YP_885650.1_1227		hypothetical protein	0	1.4461	2.7247							1.0652e-06	6.50871	4.42705e-08	1574.4	1194.73	723.317	232.212	357.407	258.526	207.814	146.639	96.979	41.5	49.264	40.557
MSMEG_1270	lcl|NC_008596.1_cds_YP_885660.1_1237		hypothetical protein	0	1.0884	2.12638							0.0348473	1.8001	0.00741906	20	46	41	15	10	9	2.64	5.646	5.497	2.681	1.378	1.412
MSMEG_1273	lcl|NC_008596.1_cds_YP_885663.1_1240		hypothetical protein	0	1.64733	3.13254							5.46414e-07	3.55182	2.09482e-08	127	164	143	44	30	19	16.763	20.129	19.173	7.863	4.135	2.981
MSMEG_1276	lcl|NC_008596.1_cds_YP_885666.1_1243		hypothetical protein	0	-1.12689	-2.18387							0.00105961	4.89114	0.000102816	123	173	175	140	306	264	16.235	21.234	23.463	25.02	42.178	41.415
MSMEG_1277	lcl|NC_008596.1_cds_YP_885667.1_1244		hypothetical protein	0	-1.30229	-2.4662							4.61299e-06	4.50673	2.19108e-07	102	131	103	123	236	204	13.464	16.079	13.81	21.982	32.529	32.003
MSMEG_1288	lcl|NC_008596.1_cds_YP_885678.1_1255		hypothetical protein	0	1.22797	2.34236							4.86643e-06	4.43276	2.36924e-07	237	276	244	84	69	63	31.283	33.876	32.714	15.012	9.511	9.883
MSMEG_1290	lcl|NC_008596.1_cds_YP_885680.1_1257	ilvD	dihydroxy-acid dehydratase	0	1.06842	2.09713							0.00239948	2.04983	0.000279634	54	44	34	9	18	15	7.128	5.4	4.559	1.608	2.481	2.353
MSMEG_1300	lcl|NC_008596.1_cds_YP_885690.1_1267		hypothetical protein	0	1.1777	2.26215							2.44251e-06	4.57129	1.10628e-07	326	288	225	76	111	63	43.031	35.349	30.167	13.582	15.3	9.883
MSMEG_1315	lcl|NC_008596.1_cds_YP_885704.1_1281		transporter small conductance mechanosensitive ion channel (MscS) family protein	0	-1.70515	-3.26063							1.61144e-11	4.35242	2.25537e-13	73	77	94	172	204	165	9.636	9.451	12.603	30.739	28.119	25.885
MSMEG_1322	lcl|NC_008596.1_cds_YP_885712.1_1289		ErfK/YbiS/YcfS/YnhG family protein	0	1.12823	2.18591							0.00016244	8.49724	1.18213e-05	4823	4483	3531	997	1719	1251	636.615	550.234	473.42	178.179	236.941	196.252
MSMEG_1328	lcl|NC_008596.1_cds_YP_885718.1_1295	recC	exodeoxyribonuclease V subunit gamma	0	1.11165	2.16092	Rv0631c	recC	Probable exonuclease V (gamma chain) RecC (exodeoxyribonuclease V gamma chain)(exodeoxyribonuclease V polypeptide)	information pathways	Replication, recombination and repair	Replication and repair	0.000166733	5.47129	1.2162e-05	583	564	410	195	151	128	76.953	69.224	54.971	34.849	20.813	20.08
MSMEG_1338	lcl|NC_008596.1_trna_7		tRNA-Met	0	1.23952	2.36121							0.0252316	2.42983	0.00485352	112	36	37	26	14	10	14.784	4.419	4.961	4.647	1.93	1.569
MSMEG_1339	lcl|NC_008596.1_cds_YP_885727.1_1304	rpmG	50S ribosomal protein L33	0	1.06088	2.08621	Rv0634B	rpmG2	Possible glyoxalase II (hydroxyacylglutathione hydrolase) (GLX II)	information pathways	-	Not assigned to any KEGG category
MSMEG_1340	lcl|NC_008596.1_cds_YP_885728.1_1305		(3R)-hydroxyacyl-ACP dehydratase subunit HadA	0	1.32266	2.50126	Rv0635	hadA	(3R)-hydroxyacyl-ACP dehydratase subunit HadA	intermediary metabolism and respiration	-	Not assigned to any KEGG category
MSMEG_1357	lcl|NC_008596.1_cds_YP_885743.1_1320		hypothetical protein	0	1.0745	2.106
MSMEG_1358	lcl|NC_008596.1_cds_YP_885745.1_1322		hypothetical protein	0	-1.84785	-3.59964							7.04798e-09	3.25503	1.85316e-10	31	27	47	97	89	71	4.092	3.314	6.302	17.335	12.267	11.138
MSMEG_1361	lcl|NC_008596.1_cds_YP_885747.1_1324		alpha-mannosidase	0	-1.14085	-2.20511	Rv0648	Rv0648	Alpha-mannosidase	intermediary metabolism and respiration	Carbohydrate transport and metabolism	Not assigned to any KEGG category	5.79e-06	3.99308	2.87781e-07	90	80	84	137	140	100	11.88	9.819	11.262	24.484	19.297	15.688
MSMEG_1386	lcl|NC_008596.1_cds_YP_885772.1_1349		hypothetical protein	0	1.08703	2.12436
MSMEG_1387	lcl|NC_008596.1_cds_YP_885773.1_1350		acyl-CoA dehydrogenase	0	-1.0199	-2.02778	Rv0672	fadE8	Probable acyl-CoA dehydrogenase FadE8	lipid metabolism	Lipid transport and metabolism	Not assigned to any KEGG category
MSMEG_1397	lcl|NC_008596.1_cds_YP_885783.1_1360		TetR family transcriptional regulator	0	1.05043	2.07114	Rv0681	Rv0681	Probable transcriptional regulatory protein (possibly TetR-family)	regulatory proteins	Transcription	Not assigned to any KEGG category
MSMEG_1433	lcl|NC_008596.1_cds_YP_885817.1_1394		thioesterase	0	1.51114	2.85035
MSMEG_1435	lcl|NC_008596.1_cds_YP_885818.1_1395	rpsJ	30S ribosomal protein S10	0	1.23799	2.3587	Rv0700	rpsJ	30S ribosomal protein S10 RpsJ (transcription antitermination factor NusE)	information pathways	-	Translation
MSMEG_1436	lcl|NC_008596.1_cds_YP_885819.1_1396	rplC	50S ribosomal protein L3	0	1.17611	2.25967	Rv0701	rplC	50S ribosomal protein L3 RplC	information pathways	-	Translation
MSMEG_1446	lcl|NC_008596.1_cds_YP_885829.1_1406		NTP pyrophosphohydrolase	0	1.17474	2.25752							0.0214357	1.65673	0.00393091	52	19	29	14	8	7	6.864	2.332	3.888	2.502	1.103	1.098
MSMEG_1448	lcl|NC_008596.1_cds_YP_885831.1_1408		integral membrane transporter	0	1.21749	2.32541							2.23923e-05	5.91373	1.2725e-06	1026	639	530	175	249	200	135.428	78.43	71.06	31.275	34.321	31.375
MSMEG_1496	lcl|NC_008596.1_cds_YP_885878.1_1455	mmsB	3-hydroxyisobutyrate dehydrogenase	0	-1.36504	-2.57584	Rv0751c	mmsB	Probable 3-hydroxyisobutyrate dehydrogenase MmsB (hibadh)	intermediary metabolism and respiration	Lipid transport and metabolism	Amino acid metabolism	4.37744e-06	4.73975	2.05691e-07	115	158	111	274	217	168	15.179	19.393	14.882	48.968	29.911	26.355
MSMEG_1497	lcl|NC_008596.1_cds_YP_885879.1_1456		acyl-CoA dehydrogenase	0	-2.18368	-4.5431	Rv0752c	fadE9	Probable acyl-CoA dehydrogenase FadE9	lipid metabolism	Lipid transport and metabolism	Metabolism of terpenoids and polyketides	4.29265e-09	4.44604	1.07771e-10	42	78	79	280	178	152	5.544	9.574	10.592	50.04	24.535	23.845
MSMEG_1498	lcl|NC_008596.1_cds_YP_885880.1_1457	mmsA	methylmalonate-semialdehyde dehydrogenase	0	-1.88627	-3.69677	Rv0753c	mmsA	Probable methylmalonate-semialdehyde dehydrogenase MmsA (methylmalonic acid semialdehyde dehydrogenase) (MMSDH)	intermediary metabolism and respiration	Energy production and conversion	Carbohydrate metabolism|Amino acid metabolism|Metabolism of other amino acids	9.31704e-08	6.25863	3.06617e-09	253	262	313	956	651	453	33.395	32.157	41.966	170.851	89.732	71.065
MSMEG_1509	lcl|NC_008596.1_cds_YP_885891.1_1468		TetR family transcriptional regulator	0	-1.09524	-2.13649							0.000683898	2.21246	6.1371e-05	26	28	20	35	47	25	3.432	3.437	2.682	6.255	6.478	3.922
MSMEG_1517	lcl|NC_008596.1_cds_YP_885899.1_1476		hypothetical protein	0	-1.1209	-2.17482							0.000257273	6.49175	1.96813e-05	458	550	446	479	1014	682	60.454	67.506	59.798	85.604	139.766	106.99
MSMEG_1540	lcl|NC_008596.1_cds_YP_885922.1_1499		ATP-dependent RNA helicase	0	1.33496	2.52269
MSMEG_1543	lcl|NC_008596.1_cds_YP_885925.1_1502		eptc-inducible aldehyde dehydrogenase	0	-1.22189	-2.33252							0.0116789	5.97016	0.00185435	335	327	305	874	355	245	44.219	40.135	40.893	156.197	48.932	38.435
MSMEG_1547	lcl|NC_008596.1_cds_YP_885929.1_1506		glycerol dehydratase large subunit	0	-1.26796	-2.4082							0.01452	5.71404	0.00244586	249	277	262	764	261	213	32.867	33.998	35.128	136.538	35.975	33.415
MSMEG_1548	lcl|NC_008596.1_cds_YP_885930.1_1507		propanediol utilization: dehydratase, medium subunit	0	-1.55088	-2.92996							0.00560687	5.14063	0.000758032	143	150	165	577	171	129	18.875	18.411	22.122	103.118	23.57	20.237
MSMEG_1558	lcl|NC_008596.1_cds_YP_885938.1_1515		hypothetical protein	0	-1.04519	-2.06364							0.00162373	3.04563	0.000174079	56	47	35	38	97	59	7.392	5.769	4.693	6.791	13.37	9.256
MSMEG_1582	lcl|NC_008596.1_cds_YP_885961.1_1538	groES	co-chaperonin GroES	0	-1.61999	-3.07374	Rv3418c	groES	10 kDa chaperonin GroES (protein CPN10) (protein GroES) (BCG-a heat shock protein) (10 kDa antigen)	virulence, detoxification, adaptation	Post-translational modification, protein turnover, and chaperones	Not assigned to any KEGG category	3.81647e-05	9.06589	2.31125e-06	2560	1918	2277	6802	3926	2977	337.909	235.411	305.29	1215.62	541.146	467.021
MSMEG_1583	lcl|NC_008596.1_cds_YP_885962.1_1539	groEL	molecular chaperone GroEL	0	-1.63378	-3.10325	Rv3417c	groEL1	60 kDa chaperonin 1 GroEL1 (protein CPN60-1) (GroEL protein 1)	virulence, detoxification, adaptation	Not in COGs	Folding, sorting and degradation	3.72473e-05	7.87991	2.24937e-06	946	975	1010	3050	1800	1207	124.868	119.67	135.416	545.08	248.106	189.35
MSMEG_1595	lcl|NC_008596.1_cds_YP_885974.1_1551		oxidoreductase	0	1.07193	2.10225
MSMEG_1605	lcl|NC_008596.1_cds_YP_885984.1_1561	phoU	phosphate transporter regulatory protein PhoU	0	-2.13331	-4.38722							1.83563e-12	7.23348	2.0863e-14	379	555	487	1202	1869	1229	50.026	68.12	65.295	214.815	257.616	192.801
MSMEG_1620	lcl|NC_008596.1_cds_YP_885997.1_1574		hypothetical protein	0	2.01101	4.03064	Rv3395c	Rv3395c	Probable membrane protein	conserved hypotheticals	Not in COGs	Not assigned to any KEGG category	5.07998e-05	2.10004	3.17024e-06	29	57	68	7	8	11	3.828	6.996	9.117	1.251	1.103	1.726
MSMEG_1622	lcl|NC_008596.1_cds_YP_885998.1_1575		DNA repair polymerase	0	1.35091	2.55073	Rv3394c	Rv3394c	Conserved hypothetical protein	conserved hypotheticals	Replication, recombination and repair	Not assigned to any KEGG category	0.00040151	2.54977	3.28973e-05	53	74	71	23	14	15	6.996	9.083	9.519	4.11	1.93	2.353
MSMEG_1623	lcl|NC_008596.1_cds_YP_886000.1_1577		short chain dehydrogenase	0	-1.11489	-2.16578	Rv1543	Rv1543	Possible fatty acyl-CoA reductase	lipid metabolism	General function prediction only	Not assigned to any KEGG category	0.00233733	2.96223	0.000268426	24	54	45	61	69	52	3.168	6.628	6.033	10.902	9.511	8.158
MSMEG_1633	lcl|NC_008596.1_cds_YP_886009.1_1586	dnaE2	error-prone DNA polymerase	0	1.11759	2.16984	Rv3370c	dnaE2	Probable DNA polymerase III (alpha chain) DnaE2 (DNA nucleotidyltransferase)	information pathways	Replication, recombination and repair	Not assigned to any KEGG category	1.05552e-05	4.95097	5.62228e-07	357	380	334	87	147	102	47.122	46.64	44.781	15.548	20.262	16.001
MSMEG_1640	lcl|NC_008596.1_cds_YP_886017.1_1594		ATP/GTP-binding protein	0	1.21687	2.32442	Rv3362c	Rv3362c	Probable ATP/GTP-binding protein	conserved hypotheticals	General function prediction only	Not assigned to any KEGG category	0.000185228	7.61853	1.36997e-05	2989	2110	2022	842	634	534	394.535	258.977	271.1	150.478	87.388	83.772
MSMEG_1641	lcl|NC_008596.1_cds_YP_886018.1_1595		hypothetical protein	0	1.42194	2.67946	Rv3361c	Rv3361c	Conserved protein	conserved hypotheticals	Function unknown	Not assigned to any KEGG category	1.21752e-05	5.13396	6.5678e-07	632	352	336	139	112	72	83.421	43.204	45.049	24.841	15.438	11.295
MSMEG_1656	lcl|NC_008596.1_cds_YP_886033.1_1610	xth	exodeoxyribonuclease III	0	1.15517	2.22711							3.45868e-05	4.9843	2.05936e-06	396	398	317	135	120	78	52.27	48.85	42.502	24.126	16.54	12.236
MSMEG_1658	lcl|NC_008596.1_cds_YP_886035.1_1612		ribonuclease	0	-1.56865	-2.96626	Rv3335c	Rv3335c	Probable conserved integral membrane protein	cell wall and cell processes	Function unknown	Not assigned to any KEGG category	1.53793e-05	7.57653	8.48649e-07	679	805	947	2149	1457	1246	89.625	98.804	126.969	384.058	200.828	195.468
MSMEG_1668	lcl|NC_008596.1_cds_YP_886044.1_1621		pyridoxamine 5'-phosphate oxidase	0	-1.01667	-2.02324							0.00202849	3.45915	0.000227108	79	56	52	106	97	50	10.428	6.873	6.972	18.944	13.37	7.844
MSMEG_1673	lcl|NC_008596.1_cds_YP_886049.1_1626	cdd	cytidine deaminase	0	1.60867	3.04971	Rv3315c	cdd	Probable cytidine deaminase Cdd (cytidine aminohydrolase) (cytidine nucleoside deaminase)	intermediary metabolism and respiration	Nucleotide transport and metabolism	Nucleotide metabolism	3.24125e-10	3.84149	6.26806e-12	207	164	166	37	53	29	27.323	20.129	22.257	6.612	7.305	4.549
MSMEG_1675	lcl|NC_008596.1_cds_YP_886051.1_1628	deoA	thymidine phosphorylase	0	1.13594	2.19761	Rv3314c	deoA	Probable thymidine phosphorylase DeoA (tdrpase) (pyrimidine phosphorylase)	intermediary metabolism and respiration	Nucleotide transport and metabolism	Nucleotide metabolism	9.22564e-06	5.25759	4.83583e-07	548	416	383	109	179	125	72.334	51.059	51.351	19.48	24.673	19.61
MSMEG_1704	lcl|NC_008596.1_cds_YP_886080.1_1657		ABC transporter	0	-1.22695	-2.34071							0.000733098	4.42288	6.69053e-05	76	138	111	97	255	178	10.032	16.938	14.882	17.335	35.148	27.924
MSMEG_1705	lcl|NC_008596.1_cds_YP_886081.1_1658		D-xylose transport ATP-binding protein XylG	0	-1.11849	-2.17119							0.0038029	3.83814	0.000479314	68	94	68	51	167	126	8.976	11.537	9.117	9.114	23.019	19.766
MSMEG_1706	lcl|NC_008596.1_cds_YP_886082.1_1659		xylose transporter permease XylH	0	-1.05846	-2.0827
MSMEG_1711	lcl|NC_008596.1_cds_YP_886087.1_1664		ABC transporter ATP-binding protein	0	-1.61765	-3.06874							0.000175768	1.52753	1.29404e-05	17	10	8	12	35	26	2.244	1.227	1.073	2.145	4.824	4.079
MSMEG_1715	lcl|NC_008596.1_cds_YP_886091.1_1668	araA	L-arabinose isomerase	0	-1.09262	-2.13261
MSMEG_1740	lcl|NC_008596.1_cds_YP_886111.1_1688		dehydrogenase/reductase SDR family protein member 4	0	-1.19101	-2.28313	Rv2766c	Rv2766c	Probable short-chain type dehydrogenase/reductase	intermediary metabolism and respiration	-	Not assigned to any KEGG category	0.00144836	1.78697	0.000149474	20	21	11	26	24	29	2.64	2.577	1.475	4.647	3.308	4.549
MSMEG_1742	lcl|NC_008596.1_cds_YP_886114.1_1691		oxidoreductase	0	-2.28031	-4.85781							3.15869e-07	9.91924	1.14667e-08	1763	2695	3754	13179	8373	5792	232.708	330.779	503.319	2355.28	1154.1	908.627
MSMEG_1743	lcl|NC_008596.1_cds_YP_886115.1_1692		Fatty acid desaturase	0	-2.40424	-5.29357							1.94909e-09	11.1334	4.52969e-11	3887	5712	8133	25871	21467	17320	513.067	701.079	1090.43	4623.53	2958.93	2717.1
MSMEG_1744	lcl|NC_008596.1_cds_YP_886116.1_1693		hypothetical protein	0	-2.41645	-5.33855							4.65356e-08	8.38582	1.4604e-09	557	811	1247	4452	2781	2325	73.522	99.541	167.192	795.638	383.323	364.737
MSMEG_1758	lcl|NC_008596.1_cds_YP_886130.1_1707		hypothetical protein	0	-2.47638	-5.56499							2.55109e-20	4.73633	8.65509e-24	58	77	73	256	281	245	7.656	9.451	9.788	45.751	38.732	38.435
MSMEG_1761	lcl|NC_008596.1_cds_YP_886132.1_1709		integral membrane protein	0	-1.97778	-3.93888	Rv0235c	Rv0235c	Probable conserved transmembrane protein	cell wall and cell processes	Not in COGs	Not assigned to any KEGG category	3.84663e-06	3.51911	1.77487e-07	30	32	55	151	73	85	3.96	3.928	7.374	26.986	10.062	13.334
MSMEG_1766	lcl|NC_008596.1_cds_YP_886138.1_1715		hypothetical protein	0	-2.3276	-5.01968							9.53741e-11	6.12808	1.6017e-12	124	208	250	767	667	567	16.367	25.53	33.519	137.074	91.937	88.949
MSMEG_1767	lcl|NC_008596.1_cds_YP_886139.1_1716		hypothetical protein	0	-2.30222	-4.93216	Rv3289c	Rv3289c	Possible transmembrane protein	cell wall and cell processes	Not in COGs	Not assigned to any KEGG category	6.55e-09	4.49244	1.69852e-10	42	57	91	294	209	141	5.544	6.996	12.201	52.542	28.808	22.12
MSMEG_1768	lcl|NC_008596.1_cds_YP_886140.1_1717		hypothetical protein	0	-2.16617	-4.48829							1.8951e-15	5.07233	7.39393e-18	85	119	109	263	408	293	11.22	14.606	14.614	47.002	56.237	45.965
MSMEG_1769	lcl|NC_008596.1_cds_YP_886141.1_1718		UsfY protein	0	-2.57073	-5.94111							1.29203e-17	6.41255	1.09587e-20	199	184	241	677	959	889	26.267	22.584	32.312	120.99	132.185	139.463
MSMEG_1770	lcl|NC_008596.1_cds_YP_886142.1_1719		hypothetical protein	0	-2.03067	-4.08593							8.05459e-11	9.23479	1.29803e-12	1968	2023	2061	3780	7461	5736	259.767	248.299	276.329	675.542	1028.4	899.842
MSMEG_1771	lcl|NC_008596.1_cds_YP_886143.1_1720		methylase	0	-2.43013	-5.38941							1.96634e-12	8.14948	2.26821e-14	535	847	858	2035	3790	2604	70.618	103.959	115.037	363.684	522.4	408.506
MSMEG_1772	lcl|NC_008596.1_cds_YP_886144.1_1721		hypothetical protein	0	-2.06126	-4.1735							2.16069e-11	4.96046	3.1155e-13	86	122	100	180	433	279	11.352	14.974	13.408	32.169	59.683	43.768
MSMEG_1773	lcl|NC_008596.1_cds_YP_886145.1_1722		hypothetical protein	0	-1.89542	-3.72029							1.43466e-10	8.65455	2.55537e-12	1346	1442	1556	3501	4434	3115	177.666	176.988	208.621	625.68	611.167	488.67
MSMEG_1774	lcl|NC_008596.1_cds_YP_886146.1_1723		hypothetical protein	0	-2.57882	-5.97449							1.38126e-13	9.18981	1.0544e-15	1009	1551	1653	6262	6522	4527	133.184	190.367	221.627	1119.11	898.969	710.179
MSMEG_1775	lcl|NC_008596.1_cds_YP_886147.1_1724		cytochrome P450 monooxygenase	0	-2.44506	-5.4455							1.30349e-14	4.11109	6.63352e-17	37	41	58	134	264	124	4.884	5.032	7.776	23.948	36.389	19.453
MSMEG_1777	lcl|NC_008596.1_cds_YP_886149.1_1726		UsfY protein	0	-2.2342	-4.70502							1.3945e-14	6.0883	7.56982e-17	173	199	233	656	688	590	22.835	24.425	31.24	117.237	94.831	92.557
MSMEG_1778	lcl|NC_008596.1_cds_YP_886150.1_1727		hypothetical protein	0	-2.39923	-5.2752							4.01615e-12	5.29442	4.83709e-14	71	97	145	417	439	291	9.372	11.906	19.441	74.524	60.51	45.651
MSMEG_1779	lcl|NC_008596.1_cds_YP_886151.1_1728		hypothetical protein	0	-1.45441	-2.74045							3.85831e-07	3.58194	1.43991e-08	70	44	51	117	114	72	9.24	5.4	6.838	20.91	15.713	11.295
MSMEG_1780	lcl|NC_008596.1_cds_YP_886152.1_1729		hypothetical protein	0	-1.5877	-3.00571							3.7573e-08	3.31236	1.14089e-09	52	51	26	95	93	69	6.864	6.26	3.486	16.978	12.819	10.824
MSMEG_1782	lcl|NC_008596.1_cds_YP_886154.1_1731		oxidoreductase, short chain dehydrogenase/reductase	0	-2.06267	-4.1776							2.23641e-09	6.65401	5.2733e-11	241	337	400	631	1241	977	31.811	41.363	53.63	112.769	171.055	153.268
MSMEG_1783	lcl|NC_008596.1_cds_YP_886155.1_1732		hypothetical protein	0	-2.35372	-5.11141							4.70865e-16	3.87672	1.43776e-18	29	50	44	135	144	145	3.828	6.137	5.899	24.126	19.848	22.747
MSMEG_1785	lcl|NC_008596.1_cds_YP_886156.1_1733		hypothetical protein	0	-1.79994	-3.48205							2.30171e-10	2.96485	4.33401e-12	26	34	29	54	90	67	3.432	4.173	3.888	9.651	12.405	10.511
MSMEG_1786	lcl|NC_008596.1_cds_YP_886159.1_1736		STAS domain-containing protein	0	-1.3043	-2.46964							0.000345562	7.68906	2.77857e-05	1277	950	864	891	2289	1972	168.558	116.601	115.841	159.235	315.508	309.36
MSMEG_1787	lcl|NC_008596.1_cds_YP_886158.1_1735		RsbW protein	0	-2.45645	-5.48864							7.07959e-15	5.97174	3.12247e-17	122	182	186	699	624	503	16.103	22.338	24.938	124.922	86.01	78.909
MSMEG_1788	lcl|NC_008596.1_cds_YP_886160.1_1737		hypothetical protein	0	-2.62941	-6.18773							1.55138e-17	7.61598	1.57901e-20	380	487	516	1777	2273	1808	50.158	59.773	69.183	317.576	313.302	283.632
MSMEG_1789	lcl|NC_008596.1_cds_YP_886161.1_1738		hypothetical protein	0	-2.689	-6.44865							2.84135e-16	7.55214	6.2659e-19	325	468	481	2043	1987	1566	42.899	57.441	64.49	365.114	273.881	245.668
MSMEG_1790	lcl|NC_008596.1_cds_YP_886162.1_1739		hypothetical protein	0	-2.68484	-6.43008							3.38846e-16	8.78004	9.19683e-19	807	985	1190	4426	4990	3751	106.52	120.897	159.55	790.991	687.804	588.443
MSMEG_1791	lcl|NC_008596.1_cds_YP_886163.1_1740		UsfY protein	0	-1.20312	-2.30237	Rv3288c	usfY	Putative protein UsfY	conserved hypotheticals	Not in COGs	Not assigned to any KEGG category	0.000383955	6.99817	3.13286e-05	557	709	700	1256	931	845	73.522	87.021	93.853	224.466	128.326	132.56
MSMEG_1792	lcl|NC_008596.1_cds_YP_886164.1_1741		hypothetical protein	0	-2.72789	-6.62486							1.67757e-08	7.05381	4.61012e-10	163	335	372	2055	934	889	21.515	41.117	49.876	367.259	128.739	139.463
MSMEG_1793	lcl|NC_008596.1_cds_YP_886166.1_1743		membrane protein	0	-1.34372	-2.53804							8.58469e-06	3.34435	4.42705e-07	61	47	40	99	100	53	8.052	5.769	5.363	17.693	13.784	8.314
MSMEG_1794	lcl|NC_008596.1_cds_YP_886165.1_1742		dehydrogenase	0	-2.36252	-5.14267							2.56679e-14	6.16348	1.48042e-16	157	199	234	755	747	570	20.723	24.425	31.374	134.93	102.964	89.419
MSMEG_1801	lcl|NC_008596.1_cds_YP_886173.1_1750		hypothetical protein	0	-2.62391	-6.16417							9.52658e-09	2.95296	2.56951e-10	18	20	18	127	52	48	2.376	2.455	2.413	22.697	7.167	7.53
MSMEG_1802	lcl|NC_008596.1_cds_YP_886174.1_1751		ChaB protein	0	-2.41178	-5.32129							3.27344e-11	7.24634	4.83103e-13	279	425	501	1764	1425	1184	36.827	52.164	67.172	315.253	196.417	185.742
MSMEG_1803	lcl|NC_008596.1_cds_YP_886175.1_1752		RsbW protein	0	-1.00014	-2.00019	Rv3287c	rsbW	Anti-sigma factor RsbW (sigma negative effector)	information pathways	Signal transduction mechanisms	Not assigned to any KEGG category	0.000599363	7.56925	5.28701e-05	1104	1079	1061	1457	1570	1331	145.723	132.434	142.254	260.387	216.403	208.802
MSMEG_1812	lcl|NC_008596.1_cds_YP_886184.1_1761		hypothetical protein	0	-1.0871	-2.12446	Rv3281	accE5	Probable bifunctional protein acetyl-/propionyl-coenzyme A carboxylase (epsilon chain) AccE5	lipid metabolism	Lipid transport and metabolism	Not assigned to any KEGG category	0.00011503	6.9805	7.86377e-06	706	664	698	895	1135	940	93.189	81.498	93.585	159.95	156.444	147.464
MSMEG_1813	lcl|NC_008596.1_cds_YP_886185.1_1762		propionyl-CoA carboxylase subunit beta	0	-1.09147	-2.13091	Rv3280	accD5	Probable propionyl-CoA carboxylase beta chain 5 AccD5 (pccase) (propanoyl-CoA:carbon dioxide ligase)	lipid metabolism	Lipid transport and metabolism	Carbohydrate metabolism|Amino acid metabolism	0.000374807	9.65568	3.02643e-05	4077	4404	4634	5343	7721	6031	538.146	540.538	621.305	954.873	1064.23	946.121
MSMEG_1823	lcl|NC_008596.1_cds_YP_886194.1_1771		hypothetical protein	0	1.22098	2.33106	Rv3268	Rv3268	Conserved hypothetical protein	conserved hypotheticals	Lipid transport and metabolism | Secondary metabolites biosynthesis, transport and catabolism	Not assigned to any KEGG category
MSMEG_1824	lcl|NC_008596.1_cds_YP_886195.1_1772		LytR family transcriptional regulator	0	1.01548	2.02158	Rv3267	Rv3267	Conserved protein (CPSA-related protein)	conserved hypotheticals	Transcription	Not assigned to any KEGG category	0.000561014	7.01522	4.85356e-05	1592	1516	1337	551	540	381	210.137	186.071	179.259	98.472	74.432	59.77
MSMEG_1831	lcl|NC_008596.1_cds_YP_886201.1_1778		transcription factor WhiB	0	1.18377	2.27169	Rv3260c	whiB2	Probable transcriptional regulatory protein WhiB-like WhiB2	regulatory proteins	Not in COGs	Not assigned to any KEGG category
MSMEG_1847	lcl|NC_008596.1_cds_YP_886216.1_1793		4Fe-4S ferredoxin	0	-1.66325	-3.16729							7.33859e-09	3.15288	1.95447e-10	37	34	38	54	100	81	4.884	4.173	5.095	9.651	13.784	12.707
MSMEG_1865	lcl|NC_008596.1_cds_YP_886231.1_1808		IS1549, transposase	0	1.41353	2.66388							4.61299e-06	5.78001	2.2187e-07	1053.8	561	473.6	163	196.2	154.4	139.097	68.856	63.498	29.13	27.044	24.222
MSMEG_1909	lcl|NC_008596.1_cds_YP_886275.1_1852		HTH-type transcriptional regulator YnfL	0	-1.74007	-3.34051							7.59726e-10	3.07894	1.62384e-11	26	37	36	67	95	64	3.432	4.541	4.827	11.974	13.094	10.04
MSMEG_1910	lcl|NC_008596.1_cds_YP_886276.1_1853		muconate cycloisomerase	0	-1.08888	-2.12708							0.000108767	3.70888	7.36183e-06	71	71	71	71	146	94	9.372	8.714	9.519	12.689	20.124	14.746
MSMEG_1911	lcl|NC_008596.1_cds_YP_886277.1_1854	catA	catechol 1,2-dioxygenase	0	-1.36076	-2.56821							1.46019e-05	2.74572	8.00069e-07	30	32	33	47	82	39	3.96	3.928	4.424	8.4	11.303	6.118
MSMEG_1941	lcl|NC_008596.1_cds_YP_886307.1_1884		helicase, UvrD/Rep family protein	0	1.14906	2.21769							0.000705885	5.75309	6.35835e-05	541	790	558	243	203	126	71.41	96.963	74.814	43.428	27.981	19.766
MSMEG_1943	lcl|NC_008596.1_cds_YP_886308.1_1885		ATP-dependent DNA helicase	0	1.14749	2.21528	Rv3201c	Rv3201c	Probable ATP-dependent DNA helicase	information pathways	Replication, recombination and repair	Replication and repair
MSMEG_1950	lcl|NC_008596.1_cds_YP_886316.1_1893		hypothetical protein	0	-2.63692	-6.22001							3.50794e-13	7.59264	3.27288e-15	286	520	536	1449	2612	1789	37.751	63.824	71.864	258.958	360.029	280.652
MSMEG_1951	lcl|NC_008596.1_cds_YP_886317.1_1894		hypothetical protein	0	-2.41172	-5.32109							4.85052e-13	7.08352	4.72585e-15	271	372	437	997	1772	1243	35.771	45.659	58.591	178.179	244.246	194.997
MSMEG_1971	lcl|NC_008596.1_cds_YP_886336.1_1913		propane monooxygenase hydroxylase large subunit	0	-1.03012	-2.0422							0.000443374	3.11614	3.72299e-05	66	39	41	67	69	62	8.712	4.787	5.497	11.974	9.511	9.726
MSMEG_2010	lcl|NC_008596.1_cds_YP_886374.1_1951		stress responsive A/B barrel domain superfamily protein	0	1.05419	2.07655							0.0062488	7.98297	0.000862854	4110	2369	2426	1279	854	660	542.502	290.766	325.267	228.576	117.712	103.538
MSMEG_2022	lcl|NC_008596.1_cds_YP_886384.1_1961		GntT protein	0	-1.23536	-2.3544							0.000580888	2.93521	5.07476e-05	40	30	45	78	53	50	5.28	3.682	6.033	13.94	7.305	7.844
MSMEG_2036	lcl|NC_008596.1_cds_YP_886397.1_1974		alpha/beta hydrolase	0	-1.54539	-2.91884	Rv3171c	hpx	Possible non-heme haloperoxidase Hpx	virulence, detoxification, adaptation	General function prediction only	Not assigned to any KEGG category	0.00620588	2.93367	0.000854822	22	36	40	117	43	31	2.904	4.419	5.363	20.91	5.927	4.863
MSMEG_2037	lcl|NC_008596.1_cds_YP_886399.1_1976		hypothetical protein	0	-1.27499	-2.41997							9.75903e-07	4.87971	4.00625e-08	134	162	144	257	262	199	17.687	19.884	19.307	45.93	36.113	31.218
MSMEG_2046	lcl|NC_008596.1_cds_YP_886407.1_1984		GlcNAc-PI de-N-acetylase	0	1.07374	2.10488							3.81849e-05	5.23055	2.31895e-06	481	468	353	143	137	129	63.49	57.441	47.329	25.556	18.884	20.237
MSMEG_2060	lcl|NC_008596.1_cds_YP_886421.1_1998	nuoD	NADH dehydrogenase subunit D	0	-1.27784	-2.42475	Rv3148	nuoD	*	intermediary metabolism and respiration	*	*	0.00830109	1.19882	0.00122791	14	10	8	26	17	9	1.848	1.227	1.073	4.647	2.343	1.412
MSMEG_2079	lcl|NC_008596.1_cds_YP_886440.1_2017		alcohol dehydrogenase	0	-1.29267	-2.44981							0.00383949	6.56235	0.000485228	419	480	495	1244	584	434	55.306	58.914	66.367	222.321	80.496	68.084
MSMEG_2080	lcl|NC_008596.1_cds_YP_886441.1_2018		acyl-CoA dehydrogenase	0	-1.3632	-2.57256	Rv3140	fadE23	Probable acyl-CoA dehydrogenase FadE23	lipid metabolism	Lipid transport and metabolism	Carbohydrate metabolism|Lipid metabolism|Amino acid metabolism|Metabolism of other amino acids	0.0125257	9.14949	0.00204406	2324	2953	2809	8468	2890	2275	306.758	362.445	376.618	1513.36	398.347	356.894
MSMEG_2081	lcl|NC_008596.1_cds_YP_886442.1_2019		acyl-CoA dehydrogenase	0	-1.09087	-2.13002	Rv3139	fadE24	*	lipid metabolism	*	*	0.0324215	9.4135	0.0066823	3439	4092	3612	9111	3538	2872	453.933	502.244	484.28	1628.27	487.665	450.549
MSMEG_2103	lcl|NC_008596.1_cds_YP_886461.1_2038		5,10-methylenetetrahydromethanopterin reductase	0	1.30302	2.46745							0.00186882	2.39101	0.000205745	93	36	50	16	19	13	12.276	4.419	6.704	2.859	2.619	2.039
MSMEG_2105	lcl|NC_008596.1_cds_YP_886463.1_2040		ATP dependent DNA ligase	0	1.24027	2.36242
MSMEG_2112	lcl|NC_008596.1_cds_YP_886470.1_2047		hypothetical protein	0	-2.18658	-4.55225							7.02419e-12	8.55623	8.93662e-14	901	1236	1290	3615	3939	3102	118.928	151.704	172.957	646.054	542.938	486.63
MSMEG_2115	lcl|NC_008596.1_cds_YP_886471.1_2048		hypothetical protein	0	-2.15789	-4.46261							2.11138e-11	6.36656	3.00859e-13	180	275	305.38	674	1029	663.537	23.759	33.753	40.944	120.454	141.834	104.093
MSMEG_2128	lcl|NC_008596.1_cds_YP_886486.1_2063		malonyl CoA decarboxylase	0	1.23757	2.358	Rv1347c	mbtK	Lysine N-acetyltransferase MbtK	lipid metabolism	Transcription	Not assigned to any KEGG category
MSMEG_2130	lcl|NC_008596.1_cds_YP_886488.1_2065		acyl-CoA dehydrogenase	0	2.18862	4.5587							2.60539e-08	5.55686	7.46921e-10	818	624	538	156	74	52	107.972	76.589	72.133	27.879	10.2	8.158
MSMEG_2131	lcl|NC_008596.1_cds_YP_886489.1_2066		long-chain-fatty-acid--ACP ligase	0	2.30653	4.94693							3.13167e-08	5.22422	9.29674e-10	583	565	434	121	42	43	76.953	69.347	58.189	21.624	5.789	6.746
MSMEG_2132	lcl|NC_008596.1_cds_YP_886490.1_2067		acyl carrier protein	0	2.57361	5.95299	Rv1344	mbtL	Acyl carrier protein (ACP) MbtL	lipid metabolism	Transcription	Not assigned to any KEGG category	6.58871e-16	4.25507	2.12359e-18	319	293	209	46	30	15	42.107	35.962	28.022	8.221	4.135	2.353
MSMEG_2157	lcl|NC_008596.1_cds_YP_886512.1_2089		hypothetical protein	0	1.20446	2.3045							0.000781327	2.43799	7.22346e-05	57	76	47	12	18	22	7.524	9.328	6.302	2.145	2.481	3.451
MSMEG_2158	lcl|NC_008596.1_cds_YP_886514.1_2091		hypothetical protein	0	1.17417	2.25663							0.00043649	2.71645	3.64297e-05	74.682	93.1747	53.2465	18.2251	31.7688	16	9.858	11.436	7.139	3.257	4.379	2.51
MSMEG_2159	lcl|NC_008596.1_cds_YP_886513.1_2090		hypothetical protein	0	1.05726	2.08098							0.00248458	2.83084	0.000291237	78.318	103.825	52.7535	18.7749	28.2312	28	10.338	12.743	7.073	3.355	3.891	4.393
MSMEG_2169	lcl|NC_008596.1_cds_YP_886524.1_2101	accD	acetyl-CoA carboxylase, carboxyl transferase subunit beta	0	-1.3485	-2.54647							0.00176514	1.41625	0.000192833	8	13	15	13	29	21	1.056	1.596	2.011	2.323	3.997	3.294
MSMEG_2171	lcl|NC_008596.1_cds_YP_886525.1_2102		L-carnitine dehydratase/bile acid-inducible protein F	0	-1.19411	-2.28804							0.000366079	3.49251	2.94974e-05	39	66	67	92	85	89	5.148	8.101	8.983	16.442	11.716	13.962
MSMEG_2184	lcl|NC_008596.1_cds_YP_886538.1_2115		amino acid permease	0	-1.67409	-3.19118							1.11731e-07	4.62519	3.75757e-09	90	118	94	125	277	254	11.88	14.483	12.603	22.339	38.181	39.847
MSMEG_2261	lcl|NC_008596.1_cds_YP_886613.1_2190		hypothetical protein	0	-1.11884	-2.17173							0.00705037	6.74146	0.00100104	531	525	654	1222	607	630	70.09	64.437	87.685	218.389	83.667	98.832
MSMEG_2262	lcl|NC_008596.1_cds_YP_886614.1_2191	hybA	hydrogenase-2, small subunit	0	-1.46927	-2.76881							0.00138417	7.14286	0.000139544	529	645	723	1921	829	732	69.826	79.166	96.937	343.311	114.266	114.833
MSMEG_2263	lcl|NC_008596.1_cds_YP_886615.1_2192	hybC	hydrogenase-2, large subunit	0	-1.60594	-3.04393							8.31883e-05	8.14787	5.46121e-06	920	1165	1441	3452	2023	1748	121.436	142.99	193.203	616.923	278.843	274.22
MSMEG_2264	lcl|NC_008596.1_cds_YP_886616.1_2193		peptidase M52, hydrogen uptake protein	0	-1.88004	-3.68085							3.72656e-07	5.43054	1.3781e-08	114	143	205	506	349	301	15.048	17.552	27.485	90.43	48.105	47.22
MSMEG_2265	lcl|NC_008596.1_cds_YP_886618.1_2195		hypothetical protein	0	-1.53941	-2.90675							1.25319e-06	5.67586	5.22959e-08	189	216	257.37	532	446	328.37	24.947	26.511	34.507	95.076	61.475	51.513
MSMEG_2268	lcl|NC_008596.1_cds_YP_886620.1_2197		hypothetical protein	0	-1.53842	-2.90476							2.32101e-05	5.48153	1.32292e-06	145	170	257.63	459	345	327.63	19.139	20.865	34.542	82.03	47.554	51.397
MSMEG_2269	lcl|NC_008596.1_cds_YP_886621.1_2198		hypothetical protein	0	-1.59887	-3.02905							6.69363e-07	5.14896	2.62295e-08	118	136	189	353	344	226	15.575	16.692	25.34	63.086	47.416	35.454
MSMEG_2270	lcl|NC_008596.1_cds_YP_886622.1_2199		hypothetical protein	0	-1.35776	-2.56286							2.38144e-06	5.35278	1.07054e-07	203	167	215	388	337	282	26.795	20.497	28.826	69.341	46.451	44.239
MSMEG_2307	lcl|NC_008596.1_cds_YP_886655.1_2232		hypothetical protein	0	1.50021	2.82883							2.00076e-06	3.54752	8.65467e-08	215.5	117.5	101.5	33.5	42	26	28.445	14.422	13.609	5.987	5.789	4.079
MSMEG_2325	lcl|NC_008596.1_cds_YP_886671.1_2248		integral membrane protein	0	1.63441	3.10461							1.94681e-06	3.24987	8.36379e-08	171.5	117.5	70	31	27	17.5	22.637	14.422	9.385	5.54	3.722	2.745
MSMEG_2337	lcl|NC_008596.1_cds_YP_886682.1_2259	fni	isopentenyl pyrophosphate isomerase	0	-1.97056	-3.91919							1.40297e-13	6.08236	1.09477e-15	232.776	219.454	251.446	557.961	711.604	600.279	30.725	26.935	33.713	99.716	98.085	94.17
MSMEG_2343	lcl|NC_008596.1_cds_YP_886688.1_2265		methylesterase	0	-2.07104	-4.20188							3.41534e-14	3.60297	2.14364e-16	45	30	45	118	124	98	5.94	3.682	6.033	21.088	17.092	15.374
MSMEG_2344	lcl|NC_008596.1_cds_YP_886689.1_2266		dehydrogenase	0	-2.10327	-4.29683							2.6385e-17	4.51382	3.91866e-20	81	64	77	198	276	176	10.692	7.855	10.324	35.386	38.043	27.61
MSMEG_2346	lcl|NC_008596.1_cds_YP_886690.1_2267		phytoene synthase	0	-2.34322	-5.07432	Rv3397c	phyA	Probable phytoene synthase PhyA	intermediary metabolism and respiration	Lipid transport and metabolism	Metabolism of terpenoids and polyketides	1.38641e-16	6.05668	2.8222e-19	188	161	210	521	749	660	24.815	19.761	28.156	93.11	103.239	103.538
MSMEG_2347	lcl|NC_008596.1_cds_YP_886691.1_2268		phytoene dehydrogenase	0	-1.98503	-3.95871							1.32166e-11	6.31799	1.7936e-13	218	305	294	714	920	591	28.775	37.435	39.418	127.602	126.81	92.714
MSMEG_2355	lcl|NC_008596.1_cds_YP_886698.1_2275		hypothetical protein	0	-1.07355	-2.1046	Rv3027c	Rv3027c	GCN5-related N-acetyltransferase	intermediary metabolism and respiration	General function prediction only	Not assigned to any KEGG category
MSMEG_2376	lcl|NC_008596.1_cds_YP_886718.1_2296		hypothetical protein	0	-2.49918	-5.65364							1.28974e-13	6.01184	9.32412e-16	105	178	204	511	754	642	13.86	21.847	27.351	91.323	103.929	100.715
MSMEG_2415	lcl|NC_008596.1_cds_YP_886755.1_2333		hemerythrin HHE cation binding protein	0	-1.99279	-3.98006							2.68945e-10	8.38154	5.10973e-12	912	1182	1290	2685	3993	2655	120.38	145.076	172.957	479.849	550.381	416.507
MSMEG_2446	lcl|NC_008596.1_cds_YP_886786.1_2364		hypothetical protein	0	1.0509	2.07182	Rv3745c	Rv3745c	Conserved hypothetical protein	conserved hypotheticals	Function unknown	Not assigned to any KEGG category	5.07998e-05	4.65207	3.17122e-06	347	315	207	74	118	88	45.802	38.662	27.754	13.225	16.265	13.805
MSMEG_2449	lcl|NC_008596.1_cds_YP_886789.1_2367	mmsA	methylmalonate-semialdehyde dehydrogenase	0	-1.08308	-2.11855							0.00868519	6.42039	0.00129675	434	509	461	999	467	484	57.286	62.474	61.809	178.536	64.37	75.928
MSMEG_2456	lcl|NC_008596.1_cds_YP_886796.1_2374		5,10-methylenetetrahydromethanopterin reductase	0	-1.32886	-2.51204							0.000884139	6.02339	8.29396e-05	335	334	285	221	803	624	44.219	40.994	38.211	39.496	110.683	97.891
MSMEG_2457	lcl|NC_008596.1_cds_YP_886797.1_2375		hypothetical protein	0	-1.29621	-2.45583							0.000585922	2.10341	5.13862e-05	22	20	20	18	49	37	2.904	2.455	2.682	3.217	6.754	5.804
MSMEG_2458	lcl|NC_008596.1_cds_YP_886798.1_2376		hypothetical protein	0	-1.02314	-2.03233
MSMEG_2486	lcl|NC_008596.1_cds_YP_886825.1_2403		major facilitator superfamily protein	0	-1.2436	-2.36788							0.000172118	6.21435	1.25841e-05	307	348	455	682	614	495	40.523	42.713	61.004	121.883	84.632	77.654
MSMEG_2487	lcl|NC_008596.1_cds_YP_886826.1_2404		4-aminobutyrate aminotransferase	0	-1.37457	-2.59291							7.09051e-08	4.46915	2.27329e-09	117	99	101	168	261	134	15.443	12.151	13.542	30.024	35.975	21.021
MSMEG_2513	lcl|NC_008596.1_cds_YP_886851.1_2429		hypothetical protein	0	1.07106	2.10098
MSMEG_2515	lcl|NC_008596.1_cds_YP_886852.1_2430	xerC	site-specific tyrosine recombinase XerC	0	1.32993	2.51391	Rv2894c	xerC	Probable integrase/recombinase XerC	insertion seqs and phages	Replication, recombination and repair	Not assigned to any KEGG category
MSMEG_2517	lcl|NC_008596.1_cds_YP_886853.1_2431		alpha/beta hydrolase	0	1.32512	2.50554
MSMEG_2555	lcl|NC_008596.1_cds_YP_886892.1_2470		hypothetical protein	0	-1.0339	-2.04755							0.000716695	2.9628	6.49357e-05	46	36	47	66	64	48	6.072	4.419	6.302	11.795	8.822	7.53
MSMEG_2589	lcl|NC_008596.1_cds_YP_886926.1_2504		hypothetical protein	0	1.94268	3.8442							5.27809e-09	2.30339	1.34303e-10	74	61	49	6	17	9	9.768	7.487	6.57	1.072	2.343	1.412
MSMEG_2593	lcl|NC_008596.1_cds_YP_886930.1_2508		GNAT family acetyltransferase	0	-1.31135	-2.48174							1.66819e-06	7.12901	7.0463e-08	712	713	642	991	1417	1066	93.981	87.512	86.076	177.106	195.314	167.23
MSMEG_2594	lcl|NC_008596.1_cds_YP_886931.1_2509	asnB	asparagine synthase	0	-1.74731	-3.35732							4.99474e-10	8.04846	1.04216e-11	1065	1062	993	2332	2883	1892	140.575	130.348	133.137	416.763	397.382	296.81
MSMEG_2619	lcl|NC_008596.1_cds_YP_886956.1_2534		efflux protein	0	-1.18827	-2.2788	Rv2846c	efpA	Possible integral membrane efflux protein EfpA	cell wall and cell processes	Carbohydrate transport and metabolism	Not assigned to any KEGG category	0.000109492	8.02828	7.44808e-06	1268	1294	1484	2104	2278	1871	167.37	158.823	198.968	376.016	313.991	293.516
MSMEG_2620	lcl|NC_008596.1_cds_YP_886957.1_2535		hypothetical protein	0	-1.24547	-2.37096							9.07179e-07	4.46797	3.67796e-08	114	102	119	187	191	157	15.048	12.519	15.955	33.42	26.327	24.63
MSMEG_2659	lcl|NC_008596.1_cds_YP_886996.1_2574	ald	alanine dehydrogenase	0	-1.29697	-2.45712	Rv2780	ald	Secreted L-alanine dehydrogenase Ald (40 kDa antigen) (TB43)	intermediary metabolism and respiration	Amino acid transport and metabolism	Amino acid metabolism|Metabolism of other amino acids	0.00524248	11.1278	0.000696329	11504	9796	11745	29466	12877	10994	1518.48	1202.34	1574.72	5266.01	1774.92	1724.7
MSMEG_2703	lcl|NC_008596.1_cds_YP_887038.1_2616	hypC	hydrogenase assembly chaperone HypC/HupF	0	-1.61684	-3.06703							0.000753228	1.79163	6.91258e-05	13	11	18	44	20	22	1.716	1.35	2.413	7.863	2.757	3.451
MSMEG_2705	lcl|NC_008596.1_cds_YP_887039.1_2617	hypE	hydrogenase expression/formation protein HypE	0	-1.2637	-2.4011							0.0184147	1.59764	0.00327373	19	14	11	40	15	14	2.508	1.718	1.475	7.149	2.068	2.196
MSMEG_2711	lcl|NC_008596.1_cds_YP_887045.1_2623	hypF	[NiFe] hydrogenase maturation protein HypF	0	-1.95686	-3.88215							0.000158998	2.25458	1.14899e-05	10	19	20	71	33	24	1.32	2.332	2.682	12.689	4.549	3.765
MSMEG_2718	lcl|NC_008596.1_cds_YP_887052.1_2630		(Fe-S)-binding protein	0	-1.79156	-3.46188							0.00352375	2.3066	0.000435762	15	20	21	84	25	19	1.98	2.455	2.816	15.012	3.446	2.981
MSMEG_2719	lcl|NC_008596.1_cds_YP_887053.1_2631		hydrogen:quinone oxidoreductase	0	-1.75267	-3.36981							0.00687794	4.45441	0.000969743	80	70	105	397	73	88	10.56	8.592	14.078	70.95	10.062	13.805
MSMEG_2723	lcl|NC_008596.1_cds_YP_887057.1_2635	recA	recombinase A	0	1.08077	2.11516	Rv2737c	recA	Conserved hypothetical cysteine rich protein (fragment)	information pathways	Replication, recombination and repair	Not assigned to any KEGG category	0.00196373	8.4232	0.000218526	3565	4548	3792	1593	1237	934	470.564	558.212	508.414	284.693	170.504	146.522
MSMEG_2724	lcl|NC_008596.1_cds_YP_887058.1_2636	recX	recombination regulator RecX	0	1.09202	2.13172	Rv2736c	recX	Regulatory protein RecX	information pathways	General function prediction only	Not assigned to any KEGG category	0.00141096	6.48488	0.000143849	922	1198	982	427	322	225	121.7	147.04	131.662	76.311	44.383	35.297
MSMEG_2740	lcl|NC_008596.1_cds_YP_887073.1_2651	lexA	LexA repressor	0	1.15158	2.22158	Rv2720	lexA	Repressor LexA	regulatory proteins	Signal transduction mechanisms | Transcription	Not assigned to any KEGG category
MSMEG_2742	lcl|NC_008596.1_cds_YP_887075.1_2653		DNA-damage-inducible protein	0	1.67023	3.18266	Rv2719c	Rv2719c	Possible conserved membrane protein	cell wall and cell processes	Not in COGs	Not assigned to any KEGG category	8.21606e-09	4.74794	2.2021e-10	290	415	319	86	79	52	38.279	50.936	42.77	15.369	10.889	8.158
MSMEG_2752	lcl|NC_008596.1_cds_YP_887083.1_2661		RNA polymerase sigma factor SigB	0	-1.43056	-2.69551	Rv2710	sigB	*	information pathways	*	*	4.94817e-06	9.96787	2.42582e-07	4614	4761	4511	9990	8030	6913	609.028	584.356	604.814	1785.36	1106.83	1084.49
MSMEG_2778	lcl|NC_008596.1_cds_YP_887109.1_2687		ribonuclease D	0	1.03911	2.05496	Rv2681	Rv2681	Conserved hypothetical alanine rich protein	conserved hypotheticals	-	Not assigned to any KEGG category
MSMEG_2779	lcl|NC_008596.1_cds_YP_887110.1_2688		hypothetical protein	0	1.15448	2.22604	Rv2680	Rv2680	Conserved protein	conserved hypotheticals	Not in COGs	Not assigned to any KEGG category
MSMEG_2798	lcl|NC_008596.1_cds_YP_887130.1_2708		hypothetical protein	0	1.76032	3.38774							4.21767e-08	6.95902	1.29499e-09	2350	1558	1128	220	401	360	310.19	191.226	151.237	39.317	55.272	56.475
MSMEG_2824	lcl|NC_008596.1_cds_YP_887149.1_2727		IS1549, transposase	0	1.41353	2.66388							4.61299e-06	5.78001	2.2053e-07	1053.8	561	473.6	163	196.2	154.4	139.097	68.856	63.498	29.13	27.044	24.222
MSMEG_2837	lcl|NC_008596.1_cds_YP_887157.1_2735		nitrate reductase NarB	0	-2.60172	-6.0701							1.38126e-13	4.64801	1.05154e-15	49	39	90	268	264	213	6.468	4.787	12.067	47.896	36.389	33.415
MSMEG_2839	lcl|NC_008596.1_cds_YP_887159.1_2737		transcriptional accessory protein	0	1.09238	2.13225							0.000262357	7.40248	2.01607e-05	1926	2236	1747	687	684	488	254.224	274.442	234.23	122.777	94.28	76.556
MSMEG_2857	lcl|NC_008596.1_cds_YP_887177.1_2755		virulence factor Mce family protein	0	-1.05748	-2.08129							0.0190327	1.08247	0.0034062	12	9	11	17	16	12	1.584	1.105	1.475	3.038	2.205	1.883
MSMEG_2913	lcl|NC_008596.1_cds_YP_887233.1_2811		hydrolase	0	-2.56209	-5.90562							1.313e-10	5.90702	2.29413e-12	91	153	191	798	533	421	12.012	18.779	25.608	142.614	73.467	66.045
MSMEG_2914	lcl|NC_008596.1_cds_YP_887232.1_2810		L-idonate 5-dehydrogenase	0	-1.2289	-2.34388							2.64702e-06	3.83664	1.20339e-07	62	88	68	107	131	107	8.184	10.801	9.117	19.122	18.057	16.786
MSMEG_2924	lcl|NC_008596.1_cds_YP_887243.1_2821		permease binding-protein component	0	-1.24776	-2.37472							4.30204e-06	5.6453	2.00689e-07	356	224	196	375	494	356	46.99	27.493	26.279	67.018	68.091	55.848
MSMEG_2925	lcl|NC_008596.1_cds_YP_887244.1_2822		permease membrane component	0	-1.63614	-3.10834							8.40327e-11	5.60669	1.39698e-12	217	228	169	379	560	354	28.643	27.984	22.659	67.733	77.188	55.534
MSMEG_2926	lcl|NC_008596.1_cds_YP_887245.1_2823		glycine betaine/carnitine/choline transport ATP-binding protein opuCA	0	-1.97926	-3.94292							7.50075e-11	8.22427	1.18257e-12	974	1006	1101	2025	3622	2711	128.564	123.474	147.617	361.897	499.244	425.292
MSMEG_2927	lcl|NC_008596.1_cds_YP_887246.1_2824		ABC transporter permease	0	-1.87221	-3.66092							1.02391e-10	7.39265	1.77165e-12	547	639	649	1261	1857	1475	72.202	78.43	87.015	225.359	255.962	231.393
MSMEG_2943	lcl|NC_008596.1_cds_YP_887262.1_2840	ruvC	Holliday junction resolvase	0	1.01451	2.02021	Rv2594c	ruvC	Probable crossover junction endodeoxyribonuclease RuvC (holliday junction nuclease) (holliday junction resolvase)	information pathways	Replication, recombination and repair	Replication and repair	0.00182576	5.64935	0.000200075	665	550	505	247	155	155	87.777	67.506	67.708	44.143	21.365	24.316
MSMEG_2944	lcl|NC_008596.1_cds_YP_887263.1_2841	ruvA	Holliday junction DNA helicase RuvA	0	1.1913	2.28359	Rv2593c	ruvA	Probable holliday junction DNA helicase RuvA	information pathways	Replication, recombination and repair	Replication and repair	5.48394e-05	4.10523	3.4606e-06	179	246	173	73	59	43	23.627	30.194	23.195	13.046	8.132	6.746
MSMEG_2945	lcl|NC_008596.1_cds_YP_887264.1_2842	ruvB	Holliday junction DNA helicase RuvB	0	1.06634	2.09412	Rv2592c	ruvB	Probable holliday junction DNA helicase RuvB	information pathways	Replication, recombination and repair	Replication and repair
MSMEG_2958	lcl|NC_008596.1_cds_YP_887277.1_2855		hypothetical protein	0	-2.67876	-6.40307							6.05879e-10	6.20749	1.28473e-11	78	186	231	885	803	523	10.296	22.829	30.971	158.163	110.683	82.046
MSMEG_2959	lcl|NC_008596.1_cds_YP_887278.1_2856	gabT	4-aminobutyrate aminotransferase	0	-1.29487	-2.45354	Rv2589	gabT	4-aminobutyrate aminotransferase GabT (gamma-amino-N-butyrate transaminase) (GABA transaminase) (glutamate:succinic semialdehyde transaminase) (GABA aminotransferase) (GABA-at)	intermediary metabolism and respiration	Amino acid transport and metabolism	Carbohydrate metabolism|Amino acid metabolism|Metabolism of other amino acids	2.91674e-06	4.70994	1.33591e-07	118	148	122	252	228	160	15.575	18.165	16.357	45.036	31.427	25.1
MSMEG_2990	lcl|NC_008596.1_cds_YP_887308.1_2886		Fe-S protein, radical SAM family protein	0	1.54527	2.91858	Rv2578c	Rv2578c	Conserved hypothetical protein	conserved hypotheticals	Replication, recombination and repair	Not assigned to any KEGG category
MSMEG_3022	lcl|NC_008596.1_cds_YP_887340.1_2918		transglycosylase associated protein	0	-2.47618	-5.56423							2.90468e-14	8.88706	1.77385e-16	935	1354	1357	4026	6007	4019	123.416	166.187	181.94	719.505	827.983	630.486
MSMEG_3044	lcl|NC_008596.1_cds_YP_887360.1_2938	pyrC	dihydroorotase	0	-1.171	-2.25167	Rv1381	pyrC	*	intermediary metabolism and respiration	*	*
MSMEG_3045	lcl|NC_008596.1_cds_YP_887361.1_2939		integral membrane protein	0	-1.00344	-2.00477	Rv1382	Rv1382	*	cell wall and cell processes	*	*
MSMEG_3047	lcl|NC_008596.1_cds_YP_887363.1_2941	carB	carbamoyl phosphate synthase large subunit	0	-1.17878	-2.26385	Rv1384	carB	*	intermediary metabolism and respiration	*	*	0.000599363	7.19623	5.28418e-05	804	802	706	666	1655	1263	106.124	98.436	94.657	119.024	228.119	198.135
MSMEG_3048	lcl|NC_008596.1_cds_YP_887364.1_2942	pyrF	orotidine 5'-phosphate decarboxylase	0	-1.5765	-2.98245	Rv1385	pyrF	*	intermediary metabolism and respiration	*	*	0.000148718	2.48443	1.05452e-05	20	33	18	29	85	34	2.64	4.05	2.413	5.183	11.716	5.334
MSMEG_3068	lcl|NC_008596.1_cds_YP_887384.1_2962		hypothetical protein	0	-1.03552	-2.04985
MSMEG_3082	lcl|NC_008596.1_cds_YP_887398.1_2976		SOUL heme-binding protein	0	-1.2324	-2.34957							6.70871e-05	3.43633	4.32453e-06	49	59	56	55	123	87	6.468	7.242	7.508	9.829	16.954	13.648
MSMEG_3095	lcl|NC_008596.1_cds_YP_887411.1_2989		D-ribose-binding periplasmic protein	0	-1.16211	-2.23784
MSMEG_3121	lcl|NC_008596.1_cds_YP_887436.1_3014		DNA-binding protein	0	-1.01252	-2.01743	Rv1460	Rv1460	Probable transcriptional regulatory protein	regulatory proteins	Transcription	Not assigned to any KEGG category	0.00161417	6.92136	0.000172507	542	881	629	871	1174	782	71.542	108.132	84.333	155.661	161.82	122.677
MSMEG_3122	lcl|NC_008596.1_cds_YP_887437.1_3015	sufB	FeS assembly protein SufB	0	-1.07692	-2.10953	Rv1461	Rv1461	*	conserved hypotheticals	*	*
MSMEG_3129	lcl|NC_008596.1_cds_YP_887444.1_3022		HTH-type transcriptional regulator	0	-1.0403	-2.05665
MSMEG_3133	lcl|NC_008596.1_cds_YP_887449.1_3027		hypothetical protein	0	1.07301	2.10382
MSMEG_3141	lcl|NC_008596.1_cds_YP_887456.1_3034		hypothetical protein	0	-1.71767	-3.28904							7.50075e-11	4.70509	1.18332e-12	89	101	119	214	255	222	11.748	12.397	15.955	38.245	35.148	34.827
MSMEG_3158	lcl|NC_008596.1_cds_YP_887473.1_3051	mutA	methylmalonyl-CoA mutase, small subunit	0	-1.042	-2.05909	Rv1492	mutA	*	lipid metabolism	*	*	2.68606e-05	5.25918	1.55832e-06	227	207	208	279	360	256	29.963	25.407	27.888	49.861	49.621	40.16
MSMEG_3159	lcl|NC_008596.1_cds_YP_887474.1_3052		methylmalonyl-CoA mutase	0	-1.08644	-2.12349	Rv1493	mutB	*	lipid metabolism	*	*	2.0021e-05	5.7813	1.12756e-06	345	294	270	382	527	391	45.538	36.085	36.2	68.269	72.64	61.339
MSMEG_3179	lcl|NC_008596.1_cds_YP_887494.1_3072		pyridoxamine 5'-phosphate oxidase	0	1.19712	2.29282
MSMEG_3186	lcl|NC_008596.1_cds_YP_887500.1_3078	glgX	glycogen debranching protein GlgX	0	-1.04073	-2.05727	Rv1564c	treX	Probable maltooligosyltrehalose synthase TreX	virulence, detoxification, adaptation	Carbohydrate transport and metabolism	Carbohydrate metabolism
MSMEG_3196	lcl|NC_008596.1_cds_YP_887510.1_3088		hypothetical protein	0	-1.14706	-2.21462	Rv1591	Rv1591	Probable transmembrane protein	cell wall and cell processes	Not in COGs	Not assigned to any KEGG category	0.00337151	2.31247	0.000412932	28	20	29	51	40	24	3.696	2.455	3.888	9.114	5.513	3.765
MSMEG_3197	lcl|NC_008596.1_cds_YP_887511.1_3089		lipase	0	-1.39321	-2.62663	Rv1592c	Rv1592c	Conserved hypothetical protein	conserved hypotheticals	Not in COGs	Not assigned to any KEGG category	4.69267e-06	6.69672	2.26872e-07	495	404	555	941	956	697	65.338	49.586	74.412	168.171	131.772	109.343
MSMEG_3198	lcl|NC_008596.1_cds_YP_887512.1_3090		NUDIX family hydrolase	0	-1.53142	-2.8907	Rv1593c	Rv1593c	Conserved protein	conserved hypotheticals	Nucleotide transport and metabolism	Not assigned to any KEGG category	5.69181e-06	8.2274	2.8097e-07	1093	1582	1258	1675	3303	2800	144.271	194.171	168.667	299.347	455.274	439.254
MSMEG_3199	lcl|NC_008596.1_cds_YP_887513.1_3091	nadA	quinolinate synthetase	0	-1.40412	-2.64656	Rv1594	nadA	*	intermediary metabolism and respiration	*	*	6.89023e-07	8.10444	2.71168e-08	1269	1394	1211	2174	2567	2155	167.502	171.097	162.365	388.526	353.826	338.068
MSMEG_3200	lcl|NC_008596.1_cds_YP_887514.1_3092	nadB	L-aspartate oxidase	0	-1.61016	-3.05286	Rv1595	nadB	Probable L-aspartate oxidase NadB	intermediary metabolism and respiration	Coenzyme transport and metabolism	Amino acid metabolism|Metabolism of cofactors and vitamins	1.53793e-05	5.04538	8.46772e-07	128	149	140	427	217	196	16.895	18.288	18.771	76.311	29.911	30.748
MSMEG_3201	lcl|NC_008596.1_cds_YP_887515.1_3093	nadC	nicotinate-nucleotide pyrophosphorylase	0	-1.99275	-3.97995	Rv1596	nadC	Probable nicotinate-nucleotide pyrophosphatase NadC	intermediary metabolism and respiration	Coenzyme transport and metabolism	Metabolism of cofactors and vitamins	3.35202e-08	5.65451	1.00077e-09	150	163	200	653	414	306	19.799	20.006	26.815	116.701	57.064	48.004
MSMEG_3202	lcl|NC_008596.1_cds_YP_887516.1_3094		hypothetical protein	0	-1.95587	-3.87948							3.28349e-05	3.24688	1.94624e-06	37	34	30	147	47	59	4.884	4.173	4.022	26.271	6.478	9.256
MSMEG_3205	lcl|NC_008596.1_cds_YP_887519.1_3097	hisD	histidinol dehydrogenase	0	-1.07562	-2.10763	Rv1599	hisD	Probable histidinol dehydrogenase HisD (HDH)	intermediary metabolism and respiration	Amino acid transport and metabolism	Amino acid metabolism	0.000340283	6.39008	2.72457e-05	402	508	465	491	838	656	53.062	62.351	62.345	87.749	115.507	102.911
MSMEG_3207	lcl|NC_008596.1_cds_YP_887521.1_3099	hisB	imidazoleglycerol-phosphate dehydratase	0	-1.10177	-2.14618	Rv1601	hisB	*	intermediary metabolism and respiration	*	*	1.21182e-05	5.23243	6.51651e-07	209	218	187	253	334	298	27.587	26.757	25.072	45.215	46.037	46.749
MSMEG_3209	lcl|NC_008596.1_cds_YP_887523.1_3101		phosphoribosyl isomerase A	0	-1.23917	-2.36063	Rv1603	hisA	*	intermediary metabolism and respiration	*	*	2.95988e-05	3.5228	1.72723e-06	46	74	54	101	106	71	6.072	9.083	7.24	18.05	14.611	11.138
MSMEG_3210	lcl|NC_008596.1_cds_YP_887524.1_3102		inositol monophosphate phosphatase	0	-1.14314	-2.20861	Rv1604	impA	Probable inositol-monophosphatase ImpA (imp)	intermediary metabolism and respiration	Carbohydrate transport and metabolism	Carbohydrate metabolism|Biosynthesis of other secondary metabolites	5.07998e-05	3.93076	3.16613e-06	87	67	88	137	128	95	11.484	8.223	11.799	24.484	17.643	14.903
MSMEG_3212	lcl|NC_008596.1_cds_YP_887526.1_3104	hisI	phosphoribosyl-AMP cyclohydrolase	0	-1.08125	-2.11587	Rv1606	hisI	*	intermediary metabolism and respiration	*	*	0.00113905	1.9609	0.000112263	25	21	16	30	32	26	3.3	2.577	2.145	5.361	4.411	4.079
MSMEG_3229	lcl|NC_008596.1_cds_YP_887543.1_3121		hypothetical protein	0	-1.34927	-2.54783							6.04459e-06	6.80551	3.0146e-07	482	502	613	845	1042	888	63.622	61.614	82.188	151.014	143.626	139.306
MSMEG_3231	lcl|NC_008596.1_cds_YP_887544.1_3122	cydD	cysteine ABC transporter permease/ATP-binding protein	0	-1.37596	-2.5954	Rv1621c	cydD	Probable 'component linked with the assembly of cytochrome' transport transmembrane ATP-binding protein ABC transporter CydD	intermediary metabolism and respiration	Energy production and conversion | Post-translational modification, protein turnover, and chaperones	Membrane transport	6.04259e-05	8.70275	3.85414e-06	1601	1960	2286	3944	3565	2816	211.325	240.566	306.496	704.851	491.387	441.764
MSMEG_3232	lcl|NC_008596.1_cds_YP_887545.1_3123	cydB	cytochrome D ubiquinol oxidase subunit II	0	-1.34134	-2.53386	Rv1622c	cydB	Probable integral membrane cytochrome D ubiquinol oxidase (subunit II) CydB (cytochrome BD-I oxidase subunit II)	intermediary metabolism and respiration	Energy production and conversion	Energy metabolism|Signal transduction	6.83012e-05	10.3064	4.43755e-06	5163	6307	6688	11965	9829	9152	681.493	774.108	896.696	2138.32	1354.79	1435.73
MSMEG_3233	lcl|NC_008596.1_cds_YP_887546.1_3124		cytochrome D ubiquinol oxidase subunit 1	0	-1.11542	-2.16658	Rv1623c	cydA	*	intermediary metabolism and respiration	*	*	0.00120596	11.9106	0.000120085	18758	21083	21992	34784	28116	26785	2475.97	2587.68	2948.59	6216.41	3875.41	4201.93
MSMEG_3255	lcl|NC_008596.1_cds_YP_887566.1_3144		DoxX subfamily protein	0	-2.48796	-5.60985							1.2907e-11	6.97265	1.72969e-13	181	393	379	1122	1474	1112	23.891	48.236	50.815	200.518	203.171	174.446
MSMEG_3262	lcl|NC_008596.1_cds_YP_887574.1_3152		L-xylulose reductase	0	-1.05615	-2.07938
MSMEG_3264	lcl|NC_008596.1_cds_YP_887575.1_3153		transcriptional regulator	0	-1.07689	-2.10948							6.30801e-05	5.06548	4.05553e-06	163	187	197	228	321	240	21.515	22.952	26.413	40.747	44.245	37.65
MSMEG_3265	lcl|NC_008596.1_cds_YP_887576.1_3154		arabitol-phosphate dehydrogenase	0	-1.5657	-2.96021							4.2962e-08	5.53058	1.32639e-09	162	210	220	417	447	331	21.383	25.775	29.497	74.524	61.613	51.926
MSMEG_3268	lcl|NC_008596.1_cds_YP_887579.1_3157		ABC transporter permease	0	-1.54741	-2.92292							3.69423e-08	4.76241	1.11548e-09	97	129	126	262	235	197	12.804	15.833	16.894	46.823	32.392	30.905
MSMEG_3269	lcl|NC_008596.1_cds_YP_887580.1_3158		sugar ABC transporter ATP-binding protein	0	-1.6581	-3.15602							2.69027e-08	3.97416	7.75821e-10	50	78	65	141	120	145	6.6	9.574	8.715	25.199	16.54	22.747
MSMEG_3270	lcl|NC_008596.1_cds_YP_887581.1_3159		sn-glycerol-3-phosphate ABC transporter ATP-binding protein	0	-1.39536	-2.63055							1.86517e-06	3.64559	7.97326e-08	50	61	64	117	98	94	6.6	7.487	8.581	20.91	13.508	14.746
MSMEG_3271	lcl|NC_008596.1_cds_YP_887582.1_3160		dihydroxyacetone kinase	0	-1.57298	-2.97518							8.23007e-07	3.28787	3.32274e-08	26	51	47	80	101	72	3.432	6.26	6.302	14.297	13.921	11.295
MSMEG_3272	lcl|NC_008596.1_cds_YP_887583.1_3161		ribose 5-phosphate isomerase	0	-1.58642	-3.00303							4.91453e-07	2.28178	1.8591e-08	19	19	23	45	46	33	2.508	2.332	3.084	8.042	6.34	5.177
MSMEG_3273	lcl|NC_008596.1_cds_YP_887584.1_3162		glutamyl aminopeptidase, M42 family protein	0	-2.52191	-5.7434							9.25585e-19	3.72404	6.28047e-22	27	30	43	124	154	115	3.564	3.682	5.765	22.161	21.227	18.041
MSMEG_3289	lcl|NC_008596.1_cds_YP_887600.1_3178		gp61 protein	0	-2.57139	-5.94381							4.53576e-14	8.42028	2.92381e-16	605	848	1023	2931	4096	3173	79.857	104.082	137.159	523.813	564.578	497.768
MSMEG_3291	lcl|NC_008596.1_cds_YP_887602.1_3180		hypothetical protein	0	-1.62558	-3.08566							0.0113449	4.44525	0.00178785	100	76	98	390	78	76	13.2	9.328	13.139	69.699	10.751	11.923
MSMEG_3304	lcl|NC_008596.1_cds_YP_887614.1_3192		succinate semialdehyde dehydrogenase	0	-2.32522	-5.01144							1.61986e-15	4.32193	6.0453e-18	42	58	69	212	215	152	5.544	7.119	9.251	37.888	29.635	23.845
MSMEG_3305	lcl|NC_008596.1_cds_YP_887615.1_3193		hypothetical protein	0	-1.06231	-2.08827							0.00202918	3.15013	0.000227807	59	36	51	87	69	48	7.788	4.419	6.838	15.548	9.511	7.53
MSMEG_3310	lcl|NC_008596.1_cds_YP_887619.1_3197		integral membrane protein	0	-1.61069	-3.05398							9.71383e-11	5.10412	1.64781e-12	151	144	141	236	385	285	19.931	17.674	18.905	42.177	53.067	44.71
MSMEG_3311	lcl|NC_008596.1_cds_YP_887620.1_3198		acyl carrier protein	0	-1.61282	-3.05848							4.86412e-11	3.83145	7.50865e-13	62	58	60	119	156	99	8.184	7.119	8.045	21.267	21.502	15.531
MSMEG_3312	lcl|NC_008596.1_cds_YP_887621.1_3199		hemerythrin HHE cation binding domain-containing protein	0	-2.07398	-4.21046							1.18699e-11	5.14767	1.57057e-13	112	103	132	411	298	269	14.784	12.642	17.698	73.452	41.075	42.2
MSMEG_3323	lcl|NC_008596.1_cds_YP_887631.1_3209		hypothetical protein	0	-1.18911	-2.28013							0.000130013	5.21176	9.04249e-06	247	156	181	193	352	347	32.603	19.147	24.268	34.492	48.518	54.436
MSMEG_3326	lcl|NC_008596.1_cds_YP_887634.1_3212		carboxylate-amine ligase	0	-1.19057	-2.28243							0.0198071	5.28867	0.00358846	227	161	221	548	200	161	29.963	19.761	29.631	97.936	27.567	25.257
MSMEG_3327	lcl|NC_008596.1_cds_YP_887635.1_3213		hypothetical protein	0	-1.43617	-2.70601							0.0010197	3.53794	9.82509e-05	72	38	52	153	67	65	9.504	4.664	6.972	27.343	9.235	10.197
MSMEG_3328	lcl|NC_008596.1_cds_YP_887636.1_3214		hypothetical protein	0	-1.446	-2.72451							0.00245558	5.89117	0.000287005	306	202	306	840	320	292	40.391	24.793	41.027	150.12	44.108	45.808
MSMEG_3329	lcl|NC_008596.1_cds_YP_887637.1_3215		hypothetical protein	0	-1.37989	-2.60248							0.000262561	5.84802	2.0221e-05	293	235	290	696	357	348	38.675	28.843	38.882	124.385	49.208	54.593
MSMEG_3330	lcl|NC_008596.1_cds_YP_887638.1_3216		hypothetical protein	0	-1.32776	-2.51013							0.000446096	5.77993	3.75341e-05	246	236	311	626	345	353	32.471	28.966	41.697	111.875	47.554	55.377
MSMEG_3331	lcl|NC_008596.1_cds_YP_887639.1_3217		hypothetical protein	0	-1.16359	-2.24015							0.000716695	6.39188	6.50435e-05	411	436	472	865	563	538	54.25	53.514	63.284	154.588	77.602	84.399
MSMEG_3352	lcl|NC_008596.1_cds_YP_887659.1_3237		hypothetical protein	0	1.28483	2.43653							4.2242e-05	3.39956	2.58683e-06	182	105	88	32	36	33	24.023	12.887	11.799	5.719	4.962	5.177
MSMEG_3359	lcl|NC_008596.1_cds_YP_887666.1_3244		cis-3-chloroacrylic acid dehalogenase	0	1.18832	2.27887							9.22564e-06	5.83414	4.82595e-07	861	626	558	178	207	207	113.648	76.834	74.814	31.811	28.532	32.473
MSMEG_3361	lcl|NC_008596.1_cds_YP_887668.1_3246		hypothetical protein	0	1.01073	2.01493							0.00106548	4.41329	0.000103566	336	215	179	52	92	95	44.351	26.389	24	9.293	12.681	14.903
MSMEG_3418	lcl|NC_008596.1_cds_YP_887722.1_3300		hypothetical protein	0	-1.30369	-2.4686							3.5628e-05	6.11108	2.13345e-06	402	291	333	349	790	592	53.062	35.717	44.647	62.371	108.891	92.871
MSMEG_3419	lcl|NC_008596.1_cds_YP_887723.1_3301		hypothetical protein	0	-2.06123	-4.17342							4.00734e-10	7.67131	8.02147e-12	526	764	709	1312	2725	1777	69.43	93.772	95.059	234.474	375.604	278.769
MSMEG_3433	lcl|NC_008596.1_cds_YP_887736.1_3314		IS1549, transposase	0	1.41353	2.66388							4.61299e-06	5.78001	2.21988e-07	1053.8	561	473.6	163	196.2	154.4	139.097	68.856	63.498	29.13	27.044	24.222
MSMEG_3438	lcl|NC_008596.1_cds_YP_887742.1_3320		hypothetical protein	0	-2.51218	-5.7048							1.21733e-15	9.16049	4.33653e-18	1273	1453	1603	4556	6545	5766	168.03	178.338	214.923	814.224	902.139	904.549
MSMEG_3443	lcl|NC_008596.1_cds_YP_887747.1_3325		hypothetical protein	0	-1.49601	-2.82061							1.94406e-08	4.55299	5.47436e-10	88	107	117	170	232	198	11.616	13.133	15.687	30.382	31.978	31.062
MSMEG_3444	lcl|NC_008596.1_cds_YP_887748.1_3326		choline dehydrogenase	0	-1.30525	-2.47127							2.03749e-06	5.24823	8.8827e-08	167	190	200	338	345	251	22.043	23.32	26.815	60.406	47.554	39.376
MSMEG_3523	lcl|NC_008596.1_cds_YP_887827.1_3405		hypothetical protein	0	-1.01235	-2.01719							0.0179319	1.37711	0.00316052	12	16	13	22	22	12	1.584	1.964	1.743	3.932	3.032	1.883
MSMEG_3525	lcl|NC_008596.1_cds_YP_887828.1_3406		XRE family transcriptional regulator	0	-1.09537	-2.13668							5.28943e-05	3.93247	3.31991e-06	70	91	86	114	152	95	9.24	11.169	11.53	20.373	20.951	14.903
MSMEG_3536	lcl|NC_008596.1_cds_YP_887839.1_3417		sugar transporter	0	-2.52016	-5.73645							2.6385e-17	6.52059	4.02825e-20	187	251	254	734	1146	854	24.683	30.807	34.055	131.177	157.961	133.972
MSMEG_3538	lcl|NC_008596.1_cds_YP_887841.1_3419		cyclopropane-fatty-acyl-phospholipid synthase	0	1.01794	2.02502
MSMEG_3540	lcl|NC_008596.1_cds_YP_887843.1_3421		hypothetical protein	0	-1.16497	-2.24228							0.000340381	6.13865	2.73113e-05	268	411	417	545	605	527	35.375	50.445	55.909	97.4	83.391	82.674
MSMEG_3541	lcl|NC_008596.1_cds_YP_887845.1_3423		cytochrome C biogenesis protein transmembrane region	0	-1.22275	-2.33391	Rv2877c	Rv2877c	Probable conserved integral membrane protein	cell wall and cell processes	Post-translational modification, protein turnover, and chaperones	Not assigned to any KEGG category	0.000568082	4.72027	4.95325e-05	88	149	160	257	217	159	11.616	18.288	21.452	45.93	29.911	24.943
MSMEG_3542	lcl|NC_008596.1_cds_YP_887844.1_3422		hypothetical protein	0	-1.0317	-2.04443							0.0055392	5.46816	0.000745138	160	319	256	407	348	264	21.119	39.153	34.323	72.737	47.967	41.415
MSMEG_3543	lcl|NC_008596.1_cds_YP_887846.1_3424		hypothetical protein	0	-2.45759	-5.49299	Rv2878c	mpt53	Soluble secreted antigen Mpt53 precursor	cell wall and cell processes	Post-translational modification, protein turnover, and chaperones	Not assigned to any KEGG category	4.28971e-16	4.67624	1.23707e-18	49	82	70	178	356	232	6.468	10.065	9.385	31.811	49.07	36.395
MSMEG_3553	lcl|NC_008596.1_cds_YP_887856.1_3434	hydA	phenylhydantoinase	0	-2.16658	-4.48956							0.0498418	5.11786	0.0120145	171	98	69	849	35	36	22.571	12.028	9.251	151.729	4.824	5.648
MSMEG_3554	lcl|NC_008596.1_cds_YP_887857.1_3435		N5,N10-methylene- tetrahydromethanopterin reductase	0	-2.35238	-5.10665							0.0284046	3.98026	0.00562793	81	40	20	391	26	16	10.692	4.91	2.682	69.877	3.584	2.51
MSMEG_3555	lcl|NC_008596.1_cds_YP_887858.1_3436		hydrolase	0	-2.06777	-4.19238							0.0423366	4.82674	0.0097385	151	79	62	669	43	34	19.931	9.696	8.313	119.56	5.927	5.334
MSMEG_3563	lcl|NC_008596.1_cds_YP_887866.1_3444		drug transporter	0	-1.52923	-2.88633	Rv1877	Rv1877	*	cell wall and cell processes	*	*	3.35917e-07	6.26686	1.23084e-08	336	335	343	797	606	546	44.351	41.117	45.988	142.436	83.529	85.654
MSMEG_3566	lcl|NC_008596.1_cds_YP_887869.1_3447		FadD16 protein	0	1.41838	2.67286	Rv0852	fadD16	Possible fatty-acid-CoA ligase FadD16 (fatty-acid-CoA synthetase) (fatty-acid-CoA synthase)	lipid metabolism	Lipid transport and metabolism	Not assigned to any KEGG category
MSMEG_3581	lcl|NC_008596.1_cds_YP_887884.1_3462		FabG protein	0	1.13646	2.19841
MSMEG_3589	lcl|NC_008596.1_cds_YP_887892.1_3470		hypothetical protein	0	-1.14282	-2.20812
MSMEG_3590	lcl|NC_008596.1_cds_YP_887893.1_3471		hypothetical protein	0	-1.01268	-2.01766							0.0348473	1.06085	0.00740941	8	13	11	8	20	16	1.056	1.596	1.475	1.43	2.757	2.51
MSMEG_3593	lcl|NC_008596.1_cds_YP_887896.1_3474		hypothetical protein	0	-1.9666	-3.90846							1.7185e-12	4.14616	1.92402e-14	53	52	78	149	176	162	6.996	6.382	10.458	26.628	24.259	25.414
MSMEG_3603	lcl|NC_008596.1_cds_YP_887906.1_3484		oxidoreductase, zinc-binding dehydrogenase	0	-1.29976	-2.46189							0.00148826	2.40098	0.000154254	23	32	22	59	31	35	3.036	3.928	2.95	10.544	4.273	5.491
MSMEG_3604	lcl|NC_008596.1_cds_YP_887907.1_3485		sorbitol utilization protein SOU2	0	-1.49277	-2.81428	Rv1928c	Rv1928c	Probable short-chain type dehydrogenase/reductase	intermediary metabolism and respiration	General function prediction only | Lipid transport and metabolism | Secondary metabolites biosynthesis, transport and catabolism	Not assigned to any KEGG category	2.58444e-07	3.24515	9.29433e-09	49	44	35	98	83	59	6.468	5.4	4.693	17.514	11.44	9.256
MSMEG_3605	lcl|NC_008596.1_cds_YP_887908.1_3486		sorbitol dehydrogenase	0	-1.14563	-2.21242							0.00101535	3.4527	9.766e-05	48	69	56	115	80	61	6.336	8.469	7.508	20.552	11.027	9.569
MSMEG_3606	lcl|NC_008596.1_cds_YP_887909.1_3487		transcriptional regulator	0	-1.27634	-2.42224							1.99542e-05	3.804	1.12041e-06	53	82	72	127	114	97	6.996	10.065	9.653	22.697	15.713	15.217
MSMEG_3607	lcl|NC_008596.1_cds_YP_887910.1_3488		short chain dehydrogenase	0	-1.13438	-2.19524							0.000195581	3.57122	1.45649e-05	57	69	63	115	96	68	7.524	8.469	8.447	20.552	13.232	10.668
MSMEG_3611	lcl|NC_008596.1_cds_YP_887914.1_3492	xfp	phosphoketolase	0	-1.20555	-2.30626							2.463e-05	6.87378	1.41638e-06	552	648	610	826	1118	894	72.862	79.534	81.786	147.618	154.101	140.247
MSMEG_3613	lcl|NC_008596.1_cds_YP_887916.1_3494		hypothetical protein	0	-1.42275	-2.68096							4.32109e-06	2.96326	2.02311e-07	49	30	30	74	78	44	6.468	3.682	4.022	13.225	10.751	6.903
MSMEG_3615	lcl|NC_008596.1_cds_YP_887918.1_3496		zinc-binding alcohol dehydrogenase	0	-1.53553	-2.89894	Rv1862	adhA	Probable alcohol dehydrogenase AdhA	intermediary metabolism and respiration	General function prediction only	Carbohydrate metabolism|Lipid metabolism|Amino acid metabolism|Xenobiotics biodegradation and metabolism	0.00568201	6.1489	0.000769167	194	326	390	1067	370	324	25.607	40.013	52.289	190.689	50.999	50.828
MSMEG_3616	lcl|NC_008596.1_cds_YP_887919.1_3497		integral membrane protein	0	-1.36613	-2.57778	Rv1861	Rv1861	*	cell wall and cell processes	*	*	0.0140613	7.41798	0.00234952	475	735	1152	2324	957	845	62.698	90.212	154.455	415.333	131.909	132.56
MSMEG_3629	lcl|NC_008596.1_cds_YP_887932.1_3510		hypothetical protein	0	1.64116	3.11917							7.67136e-08	5.14837	2.49856e-09	498	465	401	134	94	62	65.734	57.073	53.764	23.948	12.957	9.726
MSMEG_3662	lcl|NC_008596.1_cds_YP_887965.1_3543		mannose-binding lectin	0	1.35221	2.55304							2.10484e-06	7.18163	9.28342e-08	1649	1915	1748	453	561	400	217.661	235.043	234.364	80.958	77.326	62.751
MSMEG_3676	lcl|NC_008596.1_cds_YP_887979.1_3557		phenoxybenzoate dioxygenase subunit beta	0	-1.35393	-2.55608	Rv2776c	Rv2776c	Probable oxidoreductase	intermediary metabolism and respiration	Energy production and conversion	Not assigned to any KEGG category	3.27633e-07	3.55868	1.19493e-08	50	64	55	77	124	93	6.6	7.855	7.374	13.761	17.092	14.589
MSMEG_3685	lcl|NC_008596.1_cds_YP_887988.1_3566		hypothetical protein	0	-1.20063	-2.2984	Rv0313	Rv0313	*	conserved hypotheticals	*	*	6.13709e-05	5.58879	3.92869e-06	199	276	265	298	480	389	26.267	33.876	35.53	53.257	66.161	61.025
MSMEG_3733	lcl|NC_008596.1_cds_YP_888033.1_3611		hypothetical protein	0	1.01548	2.02157
MSMEG_3743	lcl|NC_008596.1_cds_YP_888042.1_3620	soj	SpoOJ regulator protein	0	1.03574	2.05016	Rv1708	Rv1708	Putative initiation inhibitor protein	cell wall and cell processes	Cell cycle control, cell division, chromosome partitioning	Not assigned to any KEGG category
MSMEG_3759	lcl|NC_008596.1_cds_YP_888053.1_3631		3-methyladenine DNA glycosylase	0	-1.17135	-2.25222	Rv1688	mpg	Possible 3-methyladenine DNA glycosylase Mpg	information pathways	Replication, recombination and repair	Replication and repair	0.00529493	2.05797	0.000705092	20	16	27	40	25	30	2.64	1.964	3.62	7.149	3.446	4.706
MSMEG_3760	lcl|NC_008596.1_cds_YP_888054.1_3632		hypothetical protein	0	-3.35525	-10.2337							1.59718e-13	3.27357	1.35469e-15	11	12	21	154	68	79	1.452	1.473	2.816	27.522	9.373	12.393
MSMEG_3761	lcl|NC_008596.1_cds_YP_888055.1_3633		Clp protease subunit	0	-2.75385	-6.74514							9.89016e-08	6.32663	3.28833e-09	103	175	238	1349	591	419	13.596	21.479	31.91	241.086	81.461	65.731
MSMEG_3762	lcl|NC_008596.1_cds_YP_888056.1_3634		ABC transporter ATP-binding protein	0	-2.20748	-4.61868							1.83474e-05	4.59158	1.02397e-06	43	74	98	391	155	123	5.676	9.083	13.139	69.877	21.365	19.296
MSMEG_3763	lcl|NC_008596.1_cds_YP_888057.1_3635		ABC transporter	0	-2.22613	-4.67876							9.92644e-07	4.3075	4.10214e-08	42	66	69	311	151	94	5.544	8.101	9.251	55.58	20.813	14.746
MSMEG_3774	lcl|NC_008596.1_cds_YP_888068.1_3646	argB	acetylglutamate kinase	0	1.28227	2.43221	Rv1654	argB	Probable acetylglutamate kinase ArgB	intermediary metabolism and respiration	Amino acid transport and metabolism	Amino acid metabolism
MSMEG_3776	lcl|NC_008596.1_cds_YP_888070.1_3648	argC	N-acetyl-gamma-glutamyl-phosphate reductase	0	1.33865	2.52914	Rv1652	argC	Probable N-acetyl-gamma-glutamyl-phoshate reductase ArgC	intermediary metabolism and respiration	Amino acid transport and metabolism	Amino acid metabolism
MSMEG_3844	lcl|NC_008596.1_cds_YP_888135.1_3713		lipid-transfer protein	0	-1.02658	-2.03719	Rv1627c	Rv1627c	Probable nonspecific lipid-transfer protein	lipid metabolism	Lipid transport and metabolism	Not assigned to any KEGG category	0.00531995	3.27764	0.000709326	39	78	45	90	74	57	5.148	9.574	6.033	16.084	10.2	8.942
MSMEG_3880	lcl|NC_008596.1_cds_YP_888171.1_3749		nitrilase/cyanide hydratase and apolipoprotein N-acyltransferase	0	1.12584	2.18228	Rv2074	Rv2074	Possible pyridoxamine 5'-phosphate oxidase (PNP/PMP oxidase) (pyridoxinephosphate oxidase) (PNPOX) (pyridoxine 5'-phosphate oxidase)	intermediary metabolism and respiration	Not in COGs	Not assigned to any KEGG category
MSMEG_3893	lcl|NC_008596.1_cds_YP_888183.1_3761		hypothetical protein	0	1.33024	2.51445
MSMEG_3908	lcl|NC_008596.1_cds_YP_888198.1_3776		hypothetical protein	0	1.15117	2.22095
MSMEG_3917	lcl|NC_008596.1_cds_YP_888206.1_3784		hypothetical protein	0	-2.12201	-4.35301							0.00108012	7.0387	0.000105539	329	380	525	2497	543	486	43.427	46.64	70.39	446.251	74.845	76.242
MSMEG_3926	lcl|NC_008596.1_cds_YP_888215.1_3793		cation-transporting ATPase Pma1	0	-1.61825	-3.07002	Rv1997	ctpF	Probable metal cation transporter P-type ATPase A CtpF	cell wall and cell processes	Inorganic ion transport and metabolism	Not assigned to any KEGG category	0.00570247	7.13166	0.000772904	390	475	841	2144	687	684	51.478	58.301	112.757	383.164	94.694	107.303
MSMEG_3928	lcl|NC_008596.1_cds_YP_888217.1_3795		[NiFe] hydrogenase subunit alpha	0	-1.1991	-2.29597							0.0348473	5.85148	0.00742414	194	250	424	786	285	271	25.607	30.684	56.848	140.47	39.283	42.513
MSMEG_3960	lcl|NC_008596.1_cds_YP_888249.1_3827		transcriptional regulator	0	-1.61874	-3.07107							0.0118623	6.6584	0.00189502	604	350	346	1775	382	354	79.725	42.958	46.39	317.219	52.654	55.534
MSMEG_3962	lcl|NC_008596.1_cds_YP_888251.1_3829		lactate 2-monooxygenase	0	-1.29255	-2.4496							6.49659e-06	6.88257	3.26207e-07	743	624	423	791	1286	862	98.073	76.589	56.714	141.363	177.258	135.227
MSMEG_3964	lcl|NC_008596.1_cds_YP_888253.1_3831		pyruvate dehydrogenase	0	-1.15828	-2.2319							2.08162e-06	4.6018	9.14571e-08	148.761	132.587	107.153	153.653	251.175	180.301	19.636	16.273	14.367	27.46	34.621	28.285
MSMEG_3965	lcl|NC_008596.1_cds_YP_888254.1_3832		hypothetical protein	0	-1.13333	-2.19365							0.0173298	1.27782	0.00302499	12	12	12	7	26	21	1.584	1.473	1.609	1.251	3.584	3.294
MSMEG_3966	lcl|NC_008596.1_cds_YP_888255.1_3833		hypothetical protein	0	-1.11311	-2.16311							0.000647473	2.36601	5.77728e-05	25	37	20	36	52	32	3.3	4.541	2.682	6.434	7.167	5.02
MSMEG_3973	lcl|NC_008596.1_cds_YP_888262.1_3840		N-methylhydantoinase	0	-1.01793	-2.02502
MSMEG_3975	lcl|NC_008596.1_cds_YP_888263.1_3841		regulatory protein	0	-1.01142	-2.0159							0.000201116	6.04412	1.50112e-05	374	371	374	415	627	492	49.366	45.536	50.144	74.167	86.423	77.183
MSMEG_3984	lcl|NC_008596.1_cds_YP_888270.1_3848		transposase IS116/IS110/IS902	0	2.32011	4.99371							2.95673e-16	3.8655	7.02192e-19	250	196.25	158.333	27.8572	21.2233	30.2	32.999	24.087	21.229	4.978	2.925	4.738
MSMEG_3991	lcl|NC_008596.1_cds_YP_888277.1_3855		cyclase	0	-1.13215	-2.19185							0.0309295	5.07097	0.00629084	203	173	167	479	179	116	26.795	21.234	22.391	85.604	24.673	18.198
MSMEG_3993	lcl|NC_008596.1_cds_YP_888279.1_3857		Asp/Glu racemase	0	-1.41245	-2.66189							0.0454739	6.59404	0.0106325	525	473	373	1725	335	251	69.298	58.055	50.01	308.283	46.175	39.376
MSMEG_3994	lcl|NC_008596.1_cds_YP_888280.1_3858		short chain dehydrogenase	0	-1.72417	-3.30391							0.0180287	8.05299	0.00318404	1155	1157	885	5114	874	695	152.455	142.008	118.657	913.947	120.469	109.029
MSMEG_3995	lcl|NC_008596.1_cds_YP_888281.1_3859		N-carbamoyl-L-amino acid amidohydrolase	0	-1.70502	-3.26033							0.0272212	8.52971	0.00531032	1633	1573	1282	7277	1063	897	215.549	193.067	171.885	1300.51	146.52	140.718
MSMEG_4027	lcl|NC_008596.1_cds_YP_888313.1_3891		zinc-containing alcohol dehydrogenase superfamily protein	0	-1.13537	-2.19675							0.00153614	3.98595	0.000162083	111	74	71	69	220	101	14.652	9.083	9.519	12.331	30.324	15.845
MSMEG_4033	lcl|NC_008596.1_cds_YP_888319.1_3897		TetR family transcriptional regulator	0	1.14687	2.21433
MSMEG_4063	lcl|NC_008596.1_cds_YP_888348.1_3926		amidohydrolase	0	1.08576	2.1225							0.00964684	5.25224	0.00147935	815	356	206	122	176	122	107.576	43.695	27.62	21.803	24.259	19.139
MSMEG_4087	lcl|NC_008596.1_cds_YP_888369.1_3947		major facilitator superfamily protein	0	1.02826	2.03956
MSMEG_4090	lcl|NC_008596.1_cds_YP_888372.1_3950		IclR family protein transcriptional regulator	0	1.0047	2.00653							0.00056177	7.12407	4.86962e-05	1985	1572	1276	436	647	524	262.011	192.944	171.08	77.92	89.18	82.203
MSMEG_4154	lcl|NC_008596.1_cds_YP_888434.1_4012		transposase, Mutator family protein	0	1.14016	2.20405							9.06131e-05	3.22751	5.99476e-06	138	103	79	36	34	26	18.215	12.642	10.592	6.434	4.686	4.079
MSMEG_4160	lcl|NC_008596.1_cds_YP_888440.1_4018		hypothetical protein	0	1.21742	2.3253							0.00157453	2.74358	0.000168004	122	62	47	21	25	19	16.103	7.61	6.302	3.753	3.446	2.981
MSMEG_4161	lcl|NC_008596.1_cds_YP_888441.1_4019		hypothetical protein	0	1.10134	2.14554							0.00621779	6.06325	0.000857517	1420	490	505	217	272	239	187.434	60.142	67.708	38.781	37.492	37.493
MSMEG_4195	lcl|NC_008596.1_cds_YP_888474.1_4052		hypothetical protein	0	-1.42092	-2.67757	Rv2137c	Rv2137c	Conserved hypothetical protein	conserved hypotheticals	Not in COGs	Not assigned to any KEGG category	3.88789e-06	7.58479	1.80709e-07	818	873	963	1796	1613	1379	107.972	107.15	129.115	320.972	222.33	216.332
MSMEG_4205	lcl|NC_008596.1_cds_YP_888483.1_4061		transcriptional regulator	0	-1.1328	-2.19284
MSMEG_4208	lcl|NC_008596.1_cds_YP_888485.1_4063		integral membrane protein	0	-1.34555	-2.54126							5.02685e-06	2.81782	2.47292e-07	38	27	36	51	78	46	5.016	3.314	4.827	9.114	10.751	7.216
MSMEG_4211	lcl|NC_008596.1_cds_YP_888488.1_4066		two component system histidine kinase	0	1.01543	2.02151							0.000141166	3.73863	9.93791e-06	178	142	128	42	71	37	23.495	17.429	17.162	7.506	9.786	5.804
MSMEG_4212	lcl|NC_008596.1_cds_YP_888489.1_4067		transcriptional regulatory protein CitT	0	1.23091	2.34715							0.00236247	1.72033	0.000272916	39	44	23	11	12	7	5.148	5.4	3.084	1.966	1.654	1.098
MSMEG_4218	lcl|NC_008596.1_cds_YP_888495.1_4073		transmembrane protein	0	1.57518	2.97973	Rv2146c	Rv2146c	Possible conserved transmembrane protein	cell wall and cell processes	Function unknown	Not assigned to any KEGG category
MSMEG_4219	lcl|NC_008596.1_cds_YP_888496.1_4074		hypothetical protein	0	1.10589	2.15231
MSMEG_4226	lcl|NC_008596.1_cds_YP_888503.1_4081	murC	UDP-N-acetylmuramate--L-alanine ligase	0	1.0036	2.005	Rv2152c	murC	Probable UDP-N-acetylmuramate-alanine ligase MurC	cell wall and cell processes	Cell wall/membrane/envelope biogenesis	Metabolism of other amino acids|Glycan biosynthesis and metabolism
MSMEG_4228	lcl|NC_008596.1_cds_YP_888505.1_4083	ftsW	cell division protein FtsW	0	1.2584	2.3923	Rv2154c	ftsW	FtsW-like protein FtsW	cell wall and cell processes	Cell cycle control, cell division, chromosome partitioning	Not assigned to any KEGG category
MSMEG_4237	lcl|NC_008596.1_cds_YP_888514.1_4092		transmembrane protein	0	-1.02438	-2.03409	Rv2169c	Rv2169c	Probable conserved transmembrane protein	cell wall and cell processes	Not in COGs	Not assigned to any KEGG category	0.000981105	10.5092	9.29535e-05	7484	8905	8139	10279	12675	10795	987.855	1092.98	1091.24	1837.01	1747.08	1693.48
MSMEG_4246	lcl|NC_008596.1_cds_YP_888523.1_4101		integral membrane protein	0	-1.33599	-2.52448	Rv2180c	Rv2180c	Probable conserved integral membrane protein	cell wall and cell processes	Not in COGs	Not assigned to any KEGG category	5.62497e-07	5.91109	2.17556e-08	284	272	314	473	567	451	37.487	33.385	42.1	84.532	78.153	70.751
MSMEG_4257	lcl|NC_008596.1_cds_YP_888534.1_4112		hypothetical protein	0	1.32825	2.51097							1.0274e-05	6.44527	5.42019e-07	1275	992	940	352	264	225	168.294	121.756	126.031	62.908	36.389	35.297
MSMEG_4259	lcl|NC_008596.1_cds_YP_888535.1_4113		hypothetical protein	0	1.29669	2.45664	Rv2191	Rv2191	Conserved hypothetical protein	information pathways	Replication, recombination and repair	Nucleotide metabolism|Replication and repair
MSMEG_4300	lcl|NC_008596.1_cds_YP_888577.1_4155		transcription regulator AmtR	0	-1.41277	-2.66248							0.000193396	3.80909	1.43694e-05	51	55	86	156	106	85	6.732	6.751	11.53	27.879	14.611	13.334
MSMEG_4301	lcl|NC_008596.1_cds_YP_888578.1_4156		fatty-acid--CoA ligase	0	-1.40935	-2.65617							0.000150423	8.66096	1.0695e-05	1417	1947	2208	4162	3421	2502	187.038	238.971	296.039	743.811	471.538	392.504
MSMEG_4325	lcl|NC_008596.1_cds_YP_888600.1_4178		malonyl CoA-ACP transacylase	0	-1.43015	-2.69475	Rv2243	fabD	Malonyl CoA-acyl carrier protein transacylase FabD (malonyl CoA:ACPM acyltransferase) (MCT)	lipid metabolism	Lipid transport and metabolism	Lipid metabolism	1.55818e-06	9.85027	6.52878e-08	4127	4029	4566	6919	9857	6741	544.746	494.511	612.188	1236.53	1358.65	1057.5
MSMEG_4326	lcl|NC_008596.1_cds_YP_888601.1_4179	acpP	acyl carrier protein	0	-1.0609	-2.08624	Rv2244	acpM	*	lipid metabolism	*	*	0.0007028	11.481	6.31864e-05	19257	13202	15314	21507	25826	19609	2541.84	1620.39	2053.23	3843.62	3559.76	3076.19
MSMEG_4327	lcl|NC_008596.1_cds_YP_888602.1_4180		3-oxoacyl-ACP synthase	0	-1.02118	-2.02958	Rv2245	kasA	*	lipid metabolism	*	*	0.00227873	10.3028	0.000260468	7811	6528	7064	11770	10315	7039	1031.02	801.234	947.109	2103.47	1421.78	1104.25
MSMEG_4332	lcl|NC_008596.1_cds_YP_888607.1_4185		glycerol-3-phosphate dehydrogenase	0	-1.20119	-2.29929	Rv2249c	glpD1	Probable glycerol-3-phosphate dehydrogenase GlpD1	intermediary metabolism and respiration	Energy production and conversion	Lipid metabolism	0.000383872	3.76963	3.12477e-05	76	75	61	62	187	90	10.032	9.205	8.179	11.08	25.775	14.119
MSMEG_4333	lcl|NC_008596.1_cds_YP_888608.1_4186		TetR family transcriptional regulator	0	-1.14014	-2.20403	Rv2250c	Rv2250c	Possible flavoprotein	regulatory proteins	Transcription	Not assigned to any KEGG category
MSMEG_4334	lcl|NC_008596.1_cds_YP_888609.1_4187		flavoprotein	0	-1.01659	-2.02313	Rv2251	Rv2251	Possible flavoprotein	intermediary metabolism and respiration	Energy production and conversion	Lipid metabolism	0.0055956	3.2928	0.000754622	44	62	57	46	123	62	5.808	7.61	7.642	8.221	16.954	9.726
MSMEG_4341	lcl|NC_008596.1_cds_YP_888617.1_4195		hypothetical protein	0	1.05294	2.07475							0.00620588	2.06288	0.000854811	46	57	30	11	21	11	6.072	6.996	4.022	1.966	2.895	1.726
MSMEG_4355	lcl|NC_008596.1_cds_YP_888630.1_4208		peptide ABC transporter permease	0	-1.81591	-3.52081							2.66032e-14	3.75659	1.5795e-16	54	51	49	114	150	103	7.128	6.26	6.57	20.373	20.675	16.158
MSMEG_4356	lcl|NC_008596.1_cds_YP_888631.1_4209		ABC transporter	0	-1.31087	-2.48092							7.02234e-07	3.57844	2.77558e-08	72	46	58	93	104	95	9.504	5.646	7.776	16.62	14.335	14.903
MSMEG_4369	lcl|NC_008596.1_cds_YP_888643.1_4221		hypothetical protein	0	1.13321	2.19346							0.000128038	7.49792	8.86165e-06	2576	2238	1640	498	789	674	340.021	274.688	219.884	89	108.753	105.735
MSMEG_4399	lcl|NC_008596.1_cds_YP_888674.1_4252		hypothetical protein	0	1.33532	2.52332							1.06508e-07	4.97266	3.5593e-09	371	446	323	92	115	96	48.97	54.741	43.306	16.442	15.851	15.06
MSMEG_4405	lcl|NC_008596.1_cds_YP_888680.1_4258		ECF sigma factor RpoE1	0	1.44425	2.72121							0.000140321	5.37435	9.85458e-06	932	343	322	108	159	116	123.02	42.099	43.172	19.301	21.916	18.198
MSMEG_4406	lcl|NC_008596.1_cds_YP_888681.1_4259		UsfY protein	0	1.50585	2.83991							0.000307083	3.97916	2.42228e-05	362	126	114	44	42	49	47.782	15.465	15.285	7.863	5.789	7.687
MSMEG_4407	lcl|NC_008596.1_cds_YP_888682.1_4260		hypothetical protein	0	1.72186	3.29862							0.000290097	2.6349	2.25385e-05	140	45	48	17	19	10	18.479	5.523	6.436	3.038	2.619	1.569
MSMEG_4408	lcl|NC_008596.1_cds_YP_888683.1_4261		integral membrane protein	0	1.02544	2.03558							0.00702054	2.37647	0.000995618	80	49	39	16	16	22	10.56	6.014	5.229	2.859	2.205	3.451
MSMEG_4411	lcl|NC_008596.1_cds_YP_888686.1_4264		oxidoreductase FAD-binding region	0	1.13424	2.19502							0.00313729	1.97119	0.000380519	58	34	34	11	13	14	7.656	4.173	4.559	1.966	1.792	2.196
MSMEG_4458	lcl|NC_008596.1_cds_YP_888731.1_4309		transmembrane transporter	0	-1.20249	-2.30137							0.000376479	5.77495	3.04632e-05	200	361	281	315	559	457	26.399	44.308	37.675	56.295	77.051	71.692
MSMEG_4459	lcl|NC_008596.1_cds_YP_888732.1_4310	speB	agmatinase	0	-1.18488	-2.27345							0.000126118	4.39251	8.70737e-06	75	131	118	128	221	160	9.9	16.079	15.821	22.875	30.462	25.1
MSMEG_4460	lcl|NC_008596.1_cds_YP_888733.1_4311		acetolactate synthase	0	-1.41397	-2.6647							3.8594e-06	4.01691	1.78731e-07	61	98	67	88	174	148	8.052	12.028	8.983	15.727	23.984	23.218
MSMEG_4462	lcl|NC_008596.1_cds_YP_888734.1_4312		sodium:solute symporter	0	-1.48474	-2.79867							1.60463e-06	4.53124	6.75059e-08	68	121	118	171	262	164	8.976	14.851	15.821	30.56	36.113	25.728
MSMEG_4491	lcl|NC_008596.1_cds_YP_888763.1_4341	recO	DNA repair protein RecO	0	1.25162	2.38109	Rv2362c	recO	Possible DNA repair protein RecO	information pathways	Replication, recombination and repair	Replication and repair
MSMEG_4510	lcl|NC_008596.1_cds_YP_888782.1_4360		peptide synthetase mbtf	0	1.09276	2.13282	Rv2379c	mbtF	Peptide synthetase MbtF (peptide synthase)	lipid metabolism	Secondary metabolites biosynthesis, transport and catabolism	Metabolism of terpenoids and polyketides	0.0225574	4.33734	0.00418623	323	220	163	125	56	32	42.635	27.002	21.854	22.339	7.719	5.02
MSMEG_4511	lcl|NC_008596.1_cds_YP_888783.1_4361		linear gramicidin synthetase subunit B	0	1.57867	2.98695	Rv2380c	mbtE	Peptide synthetase MbtE (peptide synthase)	lipid metabolism	Secondary metabolites biosynthesis, transport and catabolism	Metabolism of terpenoids and polyketides	0.000257273	5.97181	1.97265e-05	1040	756	635	295	150	84	137.275	92.79	85.138	52.721	20.675	13.178
MSMEG_4512	lcl|NC_008596.1_cds_YP_888784.1_4362		polyketide synthase	0	2.27469	4.83892	Rv2381c	mbtD	Polyketide synthetase MbtD (polyketide synthase)	lipid metabolism	Secondary metabolites biosynthesis, transport and catabolism	Metabolism of terpenoids and polyketides	2.30178e-13	4.28007	2.03041e-15	365	248	202	51	40	20	48.178	30.439	27.083	9.114	5.513	3.138
MSMEG_4514	lcl|NC_008596.1_cds_YP_888786.1_4364		thioesterase	0	2.49203	5.62568							1.01387e-10	3.29123	1.73708e-12	168	124	113	29	11	7	22.175	15.22	15.151	5.183	1.516	1.098
MSMEG_4515	lcl|NC_008596.1_cds_YP_888787.1_4365		non-ribosomal peptide synthetase	0	3.00483	8.02685	Rv2383c	mbtB	Phenyloxazoline synthase MbtB (phenyloxazoline synthetase)	lipid metabolism	Secondary metabolites biosynthesis, transport and catabolism	Metabolism of terpenoids and polyketides	1.22231e-16	6.36444	2.28082e-19	1381	1309	1065	156	88	63	182.286	160.664	142.79	27.879	12.13	9.883
MSMEG_4524	lcl|NC_008596.1_cds_YP_888796.1_4374		salicylate synthase MbtI	0	1.85681	3.62206							1.16201e-07	3.71663	3.96207e-09	196	171	144	48	34	12	25.871	20.988	19.307	8.578	4.686	1.883
MSMEG_4525	lcl|NC_008596.1_cds_YP_888797.1_4375		coproporphyrinogen III oxidase	0	-1.2092	-2.31209	Rv2388c	hemN	Probable oxygen-independent coproporphyrinogen III oxidase HemN (coproporphyrinogenase) (coprogen oxidase)	intermediary metabolism and respiration	Coenzyme transport and metabolism	Metabolism of cofactors and vitamins	7.04924e-06	5.18996	3.57544e-07	160	208	193	255	338	288	21.119	25.53	25.877	45.572	46.589	45.18
MSMEG_4559	lcl|NC_008596.1_cds_YP_888830.1_4408		ABC transporter	0	1.37431	2.59244
MSMEG_4563	lcl|NC_008596.1_cds_YP_888833.1_4411		puromycin N-acetyltransferase	0	-1.74543	-3.35294	Rv0133	Rv0133	GCN5-related N-acetyltransferase	intermediary metabolism and respiration	General function prediction only	Amino acid metabolism|Metabolism of terpenoids and polyketides|Xenobiotics biodegradation and metabolism	9.42197e-10	6.10507	2.07779e-11	258	270	280	690	579	542	34.055	33.139	37.541	123.313	79.807	85.027
MSMEG_4571	lcl|NC_008596.1_cds_YP_888840.1_4418	rpsT	30S ribosomal protein S20	0	1.0559	2.07902	Rv2412	rpsT	30S ribosomal protein S20 RpsT	information pathways	-	Translation
MSMEG_4604	lcl|NC_008596.1_cds_YP_888872.1_4450		hypothetical protein	0	1.51163	2.85131							5.88504e-05	3.42845	3.7237e-06	190	109	99	44	34	14	25.079	13.378	13.273	7.863	4.686	2.196
MSMEG_4614	lcl|NC_008596.1_cds_YP_888880.1_4458		GAF family protein	0	1.09728	2.13951							0.0157998	2.77636	0.0026936	118	57	55	36	22	12	15.575	6.996	7.374	6.434	3.032	1.883
MSMEG_4618	lcl|NC_008596.1_cds_YP_888882.1_4460		isochorismatase	0	-2.09899	-4.28409							1.48688e-13	6.00201	1.22059e-15	195	195	228	670	678	453	25.739	23.934	30.569	119.739	93.453	71.065
MSMEG_4623	lcl|NC_008596.1_cds_YP_888887.1_4465	obgE	GTPase ObgE	0	1.01624	2.02264	Rv2440c	obg	Probable GTP1/Obg-family GTP-binding protein Obg	intermediary metabolism and respiration	-	Not assigned to any KEGG category
MSMEG_4627	lcl|NC_008596.1_cds_YP_888891.1_4469	ndk	nucleoside diphosphate kinase	0	1.04525	2.06372	Rv2445c	ndkA	Probable nucleoside diphosphate kinase NdkA (NDK) (NDP kinase) (nucleoside-2-P kinase)	intermediary metabolism and respiration	-	Nucleotide metabolism
MSMEG_4645	lcl|NC_008596.1_cds_YP_888908.1_4486	orB	2-oxoglutarate ferredoxin oxidoreductase subunit beta	0	-1.30469	-2.4703	Rv2454c	Rv2454c	Probable oxidoreductase (beta subunit)	intermediary metabolism and respiration	Energy production and conversion	Carbohydrate metabolism	9.63124e-05	8.50023	6.43717e-06	1638	1660	1994	3493	2940	2390	216.209	203.745	267.346	624.25	405.239	374.934
MSMEG_4646	lcl|NC_008596.1_cds_YP_888909.1_4487		pyruvate synthase	0	-1.25258	-2.38267	Rv2455c	Rv2455c	Probable oxidoreductase (alpha subunit)	intermediary metabolism and respiration	Energy production and conversion	Carbohydrate metabolism	0.000417208	9.23018	3.45373e-05	2618	2901	3459	5931	4851	3707	345.565	356.063	463.767	1059.96	668.645	581.54
MSMEG_4649	lcl|NC_008596.1_cds_YP_888912.1_4490		phytanoyl-CoA dioxygenase	0	-1.71128	-3.27452							5.62497e-07	2.84685	2.17042e-08	26	34	26	83	59	46	3.432	4.173	3.486	14.833	8.132	7.216
MSMEG_4668	lcl|NC_008596.1_cds_YP_888931.1_4509		oxidoreductase alpha (molybdopterin) subunit	0	-1.52441	-2.87669	Rv2900c	fdhF	Possible formate dehydrogenase H FdhF (formate-hydrogen-lyase-linked, selenocysteine-containing polypeptide) (formate dehydrogenase-H alpha subunit) (FDH-H)	intermediary metabolism and respiration	Energy production and conversion	Not assigned to any KEGG category	1.60866e-05	9.92845	8.95063e-07	3428	5593	3843	5278	11488	8667	452.481	686.474	515.252	943.256	1583.46	1359.65
MSMEG_4669	lcl|NC_008596.1_cds_YP_888932.1_4510	fdhD	formate dehydrogenase accessory protein	0	-1.75932	-3.38539	Rv2899c	fdhD	Possible FdhD protein homolog	intermediary metabolism and respiration	Energy production and conversion	Not assigned to any KEGG category	4.52781e-06	7.2673	2.13525e-07	479	829	497	727	1978	1497	63.226	101.75	66.635	129.926	272.64	234.844
MSMEG_4670	lcl|NC_008596.1_cds_YP_888933.1_4511		N-glycosylation	0	-1.1215	-2.17572
MSMEG_4707	lcl|NC_008596.1_cds_YP_888967.1_4545		non-heme bromoperoxidase BPO-A2	0	-1.69116	-3.22916							3.02245e-08	5.61776	8.92122e-10	142	247	201	368	580	369	18.743	30.316	26.949	65.767	79.945	57.887
MSMEG_4711	lcl|NC_008596.1_cds_YP_888971.1_4549		pyruvate dehydrogenase E1 component subunit beta	0	-1.17161	-2.25263	Rv2496c	bkdB	Probable branched-chain keto acid dehydrogenase E1 component, beta subunit BkdB	intermediary metabolism and respiration	Nucleotide transport and metabolism	Carbohydrate metabolism	0.00225689	3.43904	0.000257274	47	56	65	121	79	55	6.204	6.873	8.715	21.624	10.889	8.628
MSMEG_4712	lcl|NC_008596.1_cds_YP_888972.1_4550		pyruvate dehydrogenase E1 component subunit alpha	0	-1.17039	-2.25073	Rv2497c	bkdA	Probable branched-chain keto acid dehydrogenase E1 component, alpha subunit BkdA	intermediary metabolism and respiration	Nucleotide transport and metabolism	Carbohydrate metabolism	1.53793e-05	4.10806	8.50494e-07	84	92	94	153	162	98	11.088	11.292	12.603	27.343	22.33	15.374
MSMEG_4714	lcl|NC_008596.1_cds_YP_888974.1_4552		MoaC domain-containing protein	0	-1.11799	-2.17045	Rv2499c	Rv2499c	Possible oxidase regulatory-related protein	intermediary metabolism and respiration	Lipid transport and metabolism	Not assigned to any KEGG category	4.74213e-06	4.13647	2.30068e-07	119	91	77	148	150	116	15.707	11.169	10.324	26.45	20.675	18.198
MSMEG_4715	lcl|NC_008596.1_cds_YP_888975.1_4553		acyl-CoA dehydrogenase	0	-1.02572	-2.03598	Rv2500c	fadE19	Possible acyl-CoA dehydrogenase FadE19 (MMGC)	lipid metabolism	Lipid transport and metabolism	Not assigned to any KEGG category	0.000110218	4.40987	7.51614e-06	109	148	102	177	178	135	14.388	18.165	13.676	31.633	24.535	21.178
MSMEG_4717	lcl|NC_008596.1_cds_YP_888977.1_4555		carboxyl transferase domain-containing protein	0	-2.13573	-4.39458	Rv2502c	accD1	Probable acetyl-/propionyl-CoA carboxylase (beta subunit) AccD1	lipid metabolism	Lipid transport and metabolism	Amino acid metabolism	6.14793e-09	6.25757	1.57479e-10	236	220	266	389	1279	591	31.151	27.002	35.664	69.52	176.293	92.714
MSMEG_4718	lcl|NC_008596.1_cds_YP_888978.1_4556		TetR family transcriptional regulator	0	-1.29961	-2.46163	Rv2506	Rv2506	Probable transcriptional regulatory protein (probably TetR-family)	regulatory proteins	Not in COGs	Not assigned to any KEGG category	3.42144e-07	4.08859	1.25946e-08	73	88	89	116	178	127	9.636	10.801	11.933	20.731	24.535	19.923
MSMEG_4751	lcl|NC_008596.1_cds_YP_889009.1_4587		hypothetical protein	0	-1.08876	-2.12692							0.00115982	7.22399	0.000114506	718	832	878	1339	1036	1076	94.773	102.118	117.718	239.299	142.799	168.799
MSMEG_4756	lcl|NC_008596.1_cds_YP_889014.1_4592	acpS	4'-phosphopantetheinyl transferase	0	-1.12218	-2.17675	Rv2523c	acpS	holo-[acyl-carrier protein] synthase AcpS (holo-ACP synthase) (CoA:APO-[ACP]pantetheinephosphotransferase) (CoA:APO-[acyl-carrier protein]pantetheinephosphotransferase)	lipid metabolism	Lipid transport and metabolism	Metabolism of cofactors and vitamins
MSMEG_4757	lcl|NC_008596.1_cds_YP_889015.1_4593		fatty acid synthase	0	-1.03361	-2.04714	Rv2524c	fas	Probable fatty acid synthase Fas (fatty acid synthetase)	lipid metabolism	Lipid transport and metabolism	Lipid metabolism	0.00794316	11.9077	0.00116419	18745	25956	19860	16920	41041	32798	2474.26	3185.79	2662.74	3023.85	5656.94	5145.23
MSMEG_4758	lcl|NC_008596.1_cds_YP_889016.1_4594		hypothetical protein	0	-1.23596	-2.35539							0.00049915	3.28494	4.26754e-05	45.8284	45.9567	54.8391	42	114	83	6.049	5.641	7.353	7.506	15.713	13.021
MSMEG_4954	lcl|NC_008596.1_cds_YP_889206.1_4784	rho	transcription termination factor Rho	0	1.08266	2.11793	Rv1297	rho	*	information pathways	*	*
MSMEG_4970	lcl|NC_008596.1_cds_YP_889221.1_4799		hypothetical protein	0	-1.04717	-2.06648							0.00164334	2.96462	0.000176739	40	41	47	73	65	41	5.28	5.032	6.302	13.046	8.959	6.432
MSMEG_4978	lcl|NC_008596.1_cds_YP_889229.1_4807	cysNC	adenylyl-sulfate kinase	0	-1.85141	-3.60852	Rv1286	cysN	Probable bifunctional enzyme CysN/CysC: sulfate adenyltransferase (subunit 1) + adenylylsulfate kinase	intermediary metabolism and respiration	Inorganic ion transport and metabolism	Not assigned to any KEGG category	6.81687e-08	4.54465	2.174e-09	132	53	79	133	322	195	17.423	6.505	10.592	23.769	44.383	30.591
MSMEG_4979	lcl|NC_008596.1_cds_YP_889230.1_4808	cysD	sulfate adenylyltransferase subunit 2	0	-1.98888	-3.9693	Rv1285	cysD	Probable sulfate adenylyltransferase subunit 2 CysD	intermediary metabolism and respiration	Amino acid transport and metabolism | Coenzyme transport and metabolism	Energy metabolism|Nucleotide metabolism|Metabolism of other amino acids|Biosynthesis of other secondary metabolites	1.92178e-07	5.22359	6.74822e-09	200	94	101	176	581	317	26.399	11.537	13.542	31.454	80.083	49.73
MSMEG_4984	lcl|NC_008596.1_cds_YP_889235.1_4813		hypothetical protein	0	1.03952	2.05554							0.000222803	4.61796	1.68567e-05	247	332	252	100	94	77	32.603	40.749	33.787	17.871	12.957	12.079
MSMEG_4991	lcl|NC_008596.1_cds_YP_889243.1_4821		hypothetical protein	0	-1.81479	-3.51807							1.47123e-08	4.61154	3.99316e-10	72	93	109	274	218	162	9.504	11.415	14.614	48.968	30.048	25.414
MSMEG_4992	lcl|NC_008596.1_cds_YP_889242.1_4820		hypothetical protein	0	-1.62226	-3.07858							9.92644e-07	2.88117	4.10865e-08	27	36	29	80	69	42	3.564	4.419	3.888	14.297	9.511	6.589
MSMEG_4993	lcl|NC_008596.1_cds_YP_889244.1_4822		hypothetical protein	0	-2.50128	-5.66189							1.49595e-11	6.78315	2.05551e-13	187	264	374	1238	1064	906	24.683	32.403	50.144	221.249	146.658	142.13
MSMEG_5000	lcl|NC_008596.1_cds_YP_889252.1_4830		LysR family transcriptional regulator	0	1.12286	2.17779
MSMEG_5004	lcl|NC_008596.1_cds_YP_889255.1_4833		DNA repair exonuclease	0	1.03779	2.05307	Rv1277	Rv1277	Conserved hypothetical protein	conserved hypotheticals	Replication, recombination and repair	Not assigned to any KEGG category
MSMEG_5008	lcl|NC_008596.1_cds_YP_889259.1_4837		ABC transporter ATP-binding protein	0	1.03095	2.04337	Rv1273c	Rv1273c	Probable drugs-transport transmembrane ATP-binding protein ABC transporter	cell wall and cell processes	Defense mechanisms	Not assigned to any KEGG category	0.000662443	2.95315	5.93333e-05	95	81	78	29	38	17	12.54	9.942	10.458	5.183	5.238	2.667
MSMEG_5014	lcl|NC_008596.1_cds_YP_889265.1_4843		ATPase P	0	-1.1014	-2.14562	Rv0103c	ctpB	Probable cation-transporter P-type ATPase B CtpB	cell wall and cell processes	Inorganic ion transport and metabolism	Not assigned to any KEGG category
MSMEG_5015	lcl|NC_008596.1_cds_YP_889266.1_4844		hypothetical protein	0	-1.07326	-2.10418							0.00426169	4.67332	0.000553044	78	184	151	150	277	180	10.296	22.584	20.245	26.807	38.181	28.238
MSMEG_5019	lcl|NC_008596.1_cds_YP_889270.1_4848		regulatory protein	0	-1.10633	-2.15298
MSMEG_5025	lcl|NC_008596.1_cds_YP_889277.1_4855		transcriptional regulator	0	1.14864	2.21705
MSMEG_5026	lcl|NC_008596.1_cds_YP_889276.1_4854		hypothetical protein	0	1.97106	3.92056	Rv0515	Rv0515	*	insertion seqs and phages	*	*	5.03893e-13	3.38202	5.0432e-15	150	129	127	19	33	18	19.799	15.833	17.028	3.396	4.549	2.824
MSMEG_5028	lcl|NC_008596.1_cds_YP_889279.1_4857		HIT family protein	0	1.17288	2.25462	Rv1262c	Rv1262c	Hypothetical hit-like protein	conserved hypotheticals	Carbohydrate transport and metabolism | General function prediction only | Nucleotide transport and metabolism	Not assigned to any KEGG category
MSMEG_5039	lcl|NC_008596.1_cds_YP_889290.1_4868		siderophore-interacting protein	0	1.774	3.42002							8.33145e-10	4.78087	1.80903e-11	336	403	329	91	65	52	44.351	49.463	44.111	16.263	8.959	8.158
MSMEG_5040	lcl|NC_008596.1_cds_YP_889289.1_4867		TetR family transcriptional regulator	0	1.27455	2.41924	Rv1255c	Rv1255c	Probable transcriptional regulatory protein	regulatory proteins	Transcription	Not assigned to any KEGG category	0.00138883	2.14932	0.00014065	46	54	46	21	9	10	6.072	6.628	6.167	3.753	1.241	1.569
MSMEG_5043	lcl|NC_008596.1_cds_YP_889293.1_4871		LprE protein	0	1.23325	2.35097	Rv1252c	lprE	Probable lipoprotein LprE	cell wall and cell processes	Not in COGs	Not assigned to any KEGG category
MSMEG_5044	lcl|NC_008596.1_cds_YP_889294.1_4872		ATPase	0	1.12724	2.1844	Rv1251c	Rv1251c	Conserved hypothetical protein	conserved hypotheticals	General function prediction only	Not assigned to any KEGG category
MSMEG_5078	lcl|NC_008596.1_cds_YP_889329.1_4907	glgC	glucose-1-phosphate adenylyltransferase	0	-1.07596	-2.10812	Rv1213	glgC	Glucose-1-phosphate adenylyltransferase GlgC (ADP-glucose synthase) (ADP-glucose pyrophosphorylase)	intermediary metabolism and respiration	Carbohydrate transport and metabolism	Carbohydrate metabolism	0.000391652	9.26627	3.20232e-05	3506	3404	3259	5137	5301	3974	462.777	417.8	436.952	918.057	730.671	623.426
MSMEG_5117	lcl|NC_008596.1_cds_YP_889365.1_4943		proline dehydrogenase	0	-2.25596	-4.77653	Rv1188	Rv1188	Probable proline dehydrogenase	intermediary metabolism and respiration	Amino acid transport and metabolism	Amino acid metabolism	5.93131e-05	8.14984	3.76304e-06	257	808	1322	3145	2543	2323	33.923	99.172	177.248	562.058	350.518	364.424
MSMEG_5118	lcl|NC_008596.1_cds_YP_889364.1_4942		nudix hydrolase	0	-1.25857	-2.39258							0.000438347	5.95635	3.67334e-05	216	307	393	575	482	438	28.511	37.681	52.692	102.761	66.437	68.712
MSMEG_5119	lcl|NC_008596.1_cds_YP_889366.1_4944	pruA	1-pyrroline-5-carboxylate dehydrogenase	0	-1.96353	-3.90015	Rv1187	rocA	Probable pyrroline-5-carboxylate dehydrogenase RocA	intermediary metabolism and respiration	Energy production and conversion	Amino acid metabolism	0.000206055	9.49948	1.54148e-05	880	2629	3710	7735	6135	5748	116.156	322.678	497.42	1382.36	845.627	901.725
MSMEG_5137	lcl|NC_008596.1_cds_YP_889383.1_4961	narI	respiratory nitrate reductase subunit gamma	0	-1.18972	-2.28108							0.00538836	1.46805	0.000719362	19	12	10	23	16	23	2.508	1.473	1.341	4.11	2.205	3.608
MSMEG_5139	lcl|NC_008596.1_cds_YP_889385.1_4963	narH	nitrate reductase subunit beta	0	-1.04328	-2.06091	Rv1162	narH	*	intermediary metabolism and respiration	*	*	0.00260511	2.00397	0.000306691	22	25	18	22	43	26	2.904	3.068	2.413	3.932	5.927	4.079
MSMEG_5147	lcl|NC_008596.1_cds_YP_889393.1_4971		sugar ABC transporter transmembrane protein	0	1.06918	2.09825							0.00130114	2.96148	0.000130887	125	73	63	28	30	24	16.499	8.96	8.447	5.004	4.135	3.765
MSMEG_5149	lcl|NC_008596.1_cds_YP_889396.1_4974	pimE	mannosyltransferase	0	1.01998	2.02789	Rv1159	pimE	Mannosyltransferase PimE	cell wall and cell processes	Not in COGs	Not assigned to any KEGG category
MSMEG_5168	lcl|NC_008596.1_cds_YP_889414.1_4992		hypothetical protein	0	1.14922	2.21795							0.000476299	4.84587	4.03986e-05	532	273	225	105	97	98	70.222	33.507	30.167	18.765	13.37	15.374
MSMEG_5179	lcl|NC_008596.1_cds_YP_889425.1_5003		DoxX subfamily protein	0	-1.22181	-2.33239							9.12928e-06	3.96998	4.74938e-07	89	74	78	83	171	129	11.748	9.083	10.458	14.833	23.57	20.237
MSMEG_5180	lcl|NC_008596.1_cds_YP_889426.1_5004		hypothetical protein	0	1.35004	2.54919							1.04667e-05	7.05176	5.53962e-07	2182	1572	1217	319	485	481	288.014	192.944	163.17	57.01	66.851	75.457
MSMEG_5181	lcl|NC_008596.1_cds_YP_889427.1_5005		IS1549, transposase	0	1.41353	2.66388							4.61299e-06	5.78001	2.21995e-07	1053.8	561	473.6	163	196.2	154.4	139.097	68.856	63.498	29.13	27.044	24.222
MSMEG_5186	lcl|NC_008596.1_cds_YP_889432.1_5010		HicB family protein	0	1.29181	2.44835							3.63451e-05	3.68158	2.18872e-06	132	176	141	54	41	28	17.423	21.602	18.905	9.651	5.651	4.393
MSMEG_5187	lcl|NC_008596.1_cds_YP_889433.1_5011		tetracycline-resistance determinant TetV	0	-1.26242	-2.39899							0.000781327	5.06941	7.21928e-05	194	154	161	408	216	177	25.607	18.902	21.586	72.916	29.773	27.767
MSMEG_5188	lcl|NC_008596.1_cds_YP_889434.1_5012		caax amino protease	0	-1.46564	-2.76185	Rv1140	Rv1140	Probable integral membrane protein	cell wall and cell processes	General function prediction only	Not assigned to any KEGG category	1.11731e-07	4.70644	3.77173e-09	103	105	143	199	253	211	13.596	12.887	19.173	35.564	34.873	33.101
MSMEG_5189	lcl|NC_008596.1_cds_YP_889435.1_5013		oxidoreductase	0	-1.92396	-3.79463							8.71142e-10	6.43425	1.90632e-11	216	352	343	732	1002	659	28.511	43.204	45.988	130.819	138.112	103.381
MSMEG_5195	lcl|NC_008596.1_cds_YP_889441.1_5019		hypothetical protein	0	1.09979	2.14324							0.00631856	1.71352	0.000873558	47	29	27	9	14	9	6.204	3.559	3.62	1.608	1.93	1.412
MSMEG_5214	lcl|NC_008596.1_cds_YP_889460.1_5038		RNA polymerase sigma-70 factor	0	-1.11402	-2.16448
MSMEG_5216	lcl|NC_008596.1_cds_YP_889462.1_5040		glyoxalase	0	1.08617	2.12309							0.000190101	5.65769	1.40923e-05	540	687	519	211	200	141	71.278	84.321	69.585	37.709	27.567	22.12
MSMEG_5229	lcl|NC_008596.1_cds_YP_889475.1_5053		hypothetical protein	0	-1.27615	-2.42192							0.00266533	2.16506	0.000314233	14	18	32	40	41	26	1.848	2.209	4.29	7.149	5.651	4.079
MSMEG_5230	lcl|NC_008596.1_cds_YP_889476.1_5054		hypothetical protein	0	-1.14598	-2.21296	Rv2632c	Rv2632c	Conserved protein	conserved hypotheticals	Not in COGs	Not assigned to any KEGG category	0.000108833	6.00725	7.38474e-06	275	374	366	445	560	521	36.299	45.904	49.072	79.528	77.188	81.733
MSMEG_5231	lcl|NC_008596.1_cds_YP_889477.1_5055		hypothetical protein	0	-1.09652	-2.13839							0.00881895	4.76644	0.00132696	95	186	156	106	328	223	12.54	22.829	20.916	18.944	45.21	34.983
MSMEG_5276	lcl|NC_008596.1_cds_YP_889522.1_5100		3-hydroxyisobutyryl-CoA hydrolase	0	-1.19547	-2.29019	Rv1071c	echA9	Possible enoyl-CoA hydratase EchA9 (enoyl hydrase) (unsaturated acyl-CoA hydratase) (crotonase)	lipid metabolism	Lipid transport and metabolism	Carbohydrate metabolism|Lipid metabolism|Amino acid metabolism|Metabolism of other amino acids|Metabolism of terpenoids and polyketides|Xenobiotics biodegradation and metabolism	0.00109915	4.80246	0.000107584	142	165	129	327	204	131	18.743	20.252	17.296	58.44	28.119	20.551
MSMEG_5277	lcl|NC_008596.1_cds_YP_889523.1_5101		enoyl-CoA hydratase	0	-1.48653	-2.80215	Rv1070c	echA8	Probable enoyl-CoA hydratase EchA8 (enoyl hydrase) (unsaturated acyl-CoA hydratase) (crotonase)	lipid metabolism	Lipid transport and metabolism	Carbohydrate metabolism|Lipid metabolism|Amino acid metabolism|Metabolism of other amino acids|Metabolism of terpenoids and polyketides|Xenobiotics biodegradation and metabolism	3.28349e-05	3.90681	1.94454e-06	74	73	57	187	99	88	9.768	8.96	7.642	33.42	13.646	13.805
MSMEG_5297	lcl|NC_008596.1_cds_YP_889543.1_5121		oxalyl-CoA decarboxylase	0	-1.54846	-2.92505							2.36525e-08	3.8396	6.74067e-10	57	53	75	126	136	106	7.524	6.505	10.056	22.518	18.746	16.629
MSMEG_5313	lcl|NC_008596.1_cds_YP_889559.1_5137		hypothetical protein	0	1.21541	2.32206
MSMEG_5323	lcl|NC_008596.1_cds_YP_889569.1_5147		hypothetical protein	0	-1.10793	-2.15537							0.0134839	2.35594	0.0022393	28	33	21	56	24	35	3.696	4.05	2.816	10.008	3.308	5.491
MSMEG_5328	lcl|NC_008596.1_cds_YP_889574.1_5152		hypothetical protein	0	-1.12504	-2.18108
MSMEG_5329	lcl|NC_008596.1_cds_YP_889575.1_5153		hypothetical protein	0	-1.03284	-2.04605	Rv3848	Rv3848	Probable conserved transmembrane protein	cell wall and cell processes	Function unknown	Not assigned to any KEGG category	0.000148718	6.32113	1.05288e-05	453	441	449	582	721	557	59.794	54.127	60.2	104.012	99.38	87.38
MSMEG_5341	lcl|NC_008596.1_cds_YP_889585.1_5163		dipeptidyl aminopeptidase/acylaminoacyl peptidase	0	-1.42231	-2.68015							4.43458e-08	3.57695	1.38416e-09	63	46	57	104	109	86	8.316	5.646	7.642	18.586	15.024	13.491
MSMEG_5342	lcl|NC_008596.1_cds_YP_889586.1_5164		hypothetical protein	0	-2.25482	-4.77273							1.61144e-11	4.23937	2.26886e-13	32	65	68	144	263	147	4.224	7.978	9.117	25.735	36.251	23.061
MSMEG_5343	lcl|NC_008596.1_cds_YP_889587.1_5165		hypothetical protein	0	-2.20274	-4.60352							2.35745e-15	5.67866	9.99767e-18	128	175	163	427	628	420	16.895	21.479	21.854	76.311	86.561	65.888
MSMEG_5344	lcl|NC_008596.1_cds_YP_889588.1_5166		hypothetical protein	0	-1.23336	-2.35114							0.00389578	3.27749	0.000493664	69	45	36	32	99	104	9.108	5.523	4.827	5.719	13.646	16.315
MSMEG_5360	lcl|NC_008596.1_cds_YP_889604.1_5182		formate/nitrate transporter	0	-1.15223	-2.22257
MSMEG_5389	lcl|NC_008596.1_cds_YP_889631.1_5209		LysA protein	0	-1.1151	-2.1661							0.00146109	2.94447	0.00015119	29	40	52	63	70	47	3.828	4.91	6.972	11.259	9.649	7.373
MSMEG_5390	lcl|NC_008596.1_cds_YP_889630.1_5208		hypothetical protein	0	-1.27438	-2.41895							1.0478e-05	4.86435	5.56339e-07	109	162	160	232	288	196	14.388	19.884	21.452	41.462	39.697	30.748
MSMEG_5391	lcl|NC_008596.1_cds_YP_889632.1_5210		hypothetical protein	0	-1.80149	-3.4858							3.62084e-08	2.31192	1.08717e-09	20	16	20	37	43	51	2.64	1.964	2.682	6.612	5.927	8.001
MSMEG_5392	lcl|NC_008596.1_cds_YP_889633.1_5211	kdpA	potassium-transporting ATPase A	0	-1.94444	-3.84888	Rv1029	kdpA	Probable potassium-transporting ATPase a chain KdpA (potassium-translocating ATPase a chain) (ATP phosphohydrolase [potassium-transporting] a chain) (potassium binding and translocating subunit A)	cell wall and cell processes	Inorganic ion transport and metabolism	Signal transduction	1.11455e-12	3.79924	1.21003e-14	48	55	45	149	125	106	6.336	6.751	6.033	26.628	17.23	16.629
MSMEG_5393	lcl|NC_008596.1_cds_YP_889634.1_5212	kdpB	potassium-transporting ATPase subunit B	0	-1.85946	-3.62873	Rv1030	kdpB	Probable potassium-transporting P-type ATPase B chain KdpB (potassium-translocating ATPase B chain) (ATP phosphohydrolase [potassium-transporting] B chain) (potassium binding and translocating subunit B)	cell wall and cell processes	Inorganic ion transport and metabolism	Signal transduction	4.84929e-12	4.69551	5.9228e-14	91	82	112	195	264	244	12.012	10.065	15.016	34.849	36.389	38.278
MSMEG_5394	lcl|NC_008596.1_cds_YP_889635.1_5213		potassium-transporting ATPase subunit C	0	-3.08937	-8.51123	Rv1031	kdpC	Probable potassium-transporting ATPase C chain KdpC (potassium-translocating ATPase C chain) (ATP phosphohydrolase [potassium-transporting] C chain) (potassium binding and translocating subunit C)	cell wall and cell processes	Inorganic ion transport and metabolism	Signal transduction	3.54515e-20	2.9248	1.80415e-23	12	11	18	69	79	88	1.584	1.35	2.413	12.331	10.889	13.805
MSMEG_5395	lcl|NC_008596.1_cds_YP_889636.1_5214		sensor protein KdpD	0	-1.26244	-2.39901	Rv1028c	kdpD	Probable membrane protein KdpF	regulatory proteins	Signal transduction mechanisms	Not assigned to any KEGG category	5.93876e-07	5.01587	2.307e-08	184	144	161	220	305	265	24.287	17.674	21.586	39.317	42.04	41.572
MSMEG_5396	lcl|NC_008596.1_cds_YP_889637.1_5215		KDP operon transcriptional regulatory protein KdpE	0	-1.32337	-2.50249	Rv1027c	kdpE	Probable transcriptional regulatory protein KdpE	regulatory proteins	Signal transduction mechanisms | Transcription	Signal transduction	6.98766e-05	2.61304	4.55176e-06	34	20	34	36	64	50	4.488	2.455	4.559	6.434	8.822	7.844
MSMEG_5400	lcl|NC_008596.1_cds_YP_889641.1_5219		dehydrogenase	0	-1.4944	-2.81747							2.68825e-09	3.85291	6.3843e-11	57	68	68	111	149	110	7.524	8.346	9.117	19.837	20.538	17.256
MSMEG_5401	lcl|NC_008596.1_cds_YP_889642.1_5220		hypothetical protein	0	-1.86562	-3.64425							8.31246e-11	4.77588	1.36778e-12	85	110	106	176	286	283	11.22	13.501	14.212	31.454	39.421	44.396
MSMEG_5402	lcl|NC_008596.1_cds_YP_889643.1_5221		dehydrogenase DhgA	0	-2.32108	-4.99707							7.56997e-15	5.92881	3.53485e-17	130	185	199	527	729	517	17.159	22.707	26.681	94.183	100.483	81.105
MSMEG_5412	lcl|NC_008596.1_cds_YP_889653.1_5231		immunogenic protein MPT63	0	-1.33392	-2.52087	Rv1926c	mpt63	Immunogenic protein Mpt63 (antigen Mpt63/MPB63) (16 kDa immunoprotective extracellular protein)	cell wall and cell processes	Not in COGs	Not assigned to any KEGG category	2.34076e-06	5.7032	1.04431e-07	227	273	255	318	572	417	29.963	33.507	34.189	56.831	78.842	65.417
MSMEG_5418	lcl|NC_008596.1_cds_YP_889659.1_5237		iron permease	0	1.91393	3.76834							4.62802e-10	5.28417	9.57792e-12	637	526	414	126	78	69	84.081	64.56	55.507	22.518	10.751	10.824
MSMEG_5420	lcl|NC_008596.1_cds_YP_889660.1_5238		Tat-translocated enzyme	0	1.18477	2.27327							4.15044e-05	4.66443	2.53462e-06	426	261	219	99	90	72	56.23	32.035	29.363	17.693	12.405	11.295
MSMEG_5434	lcl|NC_008596.1_cds_YP_889673.1_5251		hypothetical protein	0	-1.3276	-2.50985							2.16039e-05	4.18758	1.22037e-06	110	68	89	191	157	100	14.52	8.346	11.933	34.135	21.64	15.688
MSMEG_5435	lcl|NC_008596.1_cds_YP_889674.1_5252		long-chain-fatty-acid--CoA ligase	0	-1.01532	-2.02136	Rv1013	pks16	Putative polyketide synthase Pks16	lipid metabolism	Lipid transport and metabolism | Secondary metabolites biosynthesis, transport and catabolism	Not assigned to any KEGG category	0.00106693	9.59257	0.000104069	4169	4127	4705	5326	7525	5182	550.29	506.54	630.825	951.835	1037.22	812.933
MSMEG_5443	lcl|NC_008596.1_cds_YP_889682.1_5260		dehydrogenase	0	-1.17983	-2.2655							0.000268712	2.54643	2.07403e-05	25	38	27	43	62	34	3.3	4.664	3.62	7.685	8.546	5.334
MSMEG_5451	lcl|NC_008596.1_cds_YP_889690.1_5268		alkylated DNA repair protein	0	1.15666	2.22941	Rv1000c	Rv1000c	Conserved hypothetical protein	conserved hypotheticals	Replication, recombination and repair	Not assigned to any KEGG category	2.66012e-06	4.00837	1.21386e-07	202	189	165	59	55	52	26.663	23.197	22.122	10.544	7.581	8.158
MSMEG_5452	lcl|NC_008596.1_cds_YP_889691.1_5269		hypothetical protein	0	1.08762	2.12523	Rv0999	Rv0999	Unknown protein	conserved hypotheticals	Not in COGs	Not assigned to any KEGG category
MSMEG_5454	lcl|NC_008596.1_cds_YP_889693.1_5271		choloylglycine hydrolase	0	1.12607	2.18264
MSMEG_5461	lcl|NC_008596.1_cds_YP_889700.1_5278		hypothetical protein	0	-1.05061	-2.07141							0.0227439	1.56451	0.00424399	10	17	19	13	25	27	1.32	2.087	2.547	2.323	3.446	4.236
MSMEG_5465	lcl|NC_008596.1_cds_YP_889705.1_5283		AraC family transcriptional regulator	0	1.50225	2.83285							1.28178e-07	3.54916	4.41394e-09	131	167	127	37	31	32	17.291	20.497	17.028	6.612	4.273	5.02
MSMEG_5479	lcl|NC_008596.1_cds_YP_889717.1_5295		type I antifreeze protein	0	-1.28654	-2.43942							0.0133851	9.36725	0.00221609	4064	2633	3209	9414	3410	2809	536.43	323.169	430.248	1682.42	470.022	440.665
MSMEG_5496	lcl|NC_008596.1_cds_YP_889734.1_5312		MscS mechanosensitive ion channel	0	-1.98937	-3.97064							9.68213e-12	3.75362	1.24825e-13	42	39	57	94	176	110	5.544	4.787	7.642	16.799	24.259	17.256
MSMEG_5503	lcl|NC_008596.1_cds_YP_889741.1_5319		hypothetical protein	0	1.0808	2.1152							0.00143652	4.60052	0.000146942	447	218	189	65	122	81	59.002	26.757	25.34	11.616	16.816	12.707
MSMEG_5507	lcl|NC_008596.1_cds_YP_889745.1_5323		hypothetical protein	0	-1.73705	-3.33353							6.21343e-06	8.0702	3.10935e-07	648	1289	1182	1638	2943	2614	85.533	158.209	158.477	292.735	405.653	410.075
MSMEG_5540	lcl|NC_008596.1_cds_YP_889778.1_5356		hypothetical protein	0	-1.35207	-2.55278							1.82826e-07	4.46132	6.37594e-09	133	95	93	202	214	133	17.555	11.66	12.469	36.1	29.497	20.865
MSMEG_5542	lcl|NC_008596.1_cds_YP_889779.1_5357		transcriptional regulator	0	-2.43195	-5.39621							3.66722e-12	5.38036	4.35463e-14	78	111	139	507	423	283	10.296	13.624	18.636	90.608	58.305	44.396
MSMEG_5543	lcl|NC_008596.1_cds_YP_889780.1_5358		hypothetical protein	0	-2.45047	-5.46592							8.31246e-11	7.68612	1.35506e-12	347	619	634	2465	2049	1467	45.802	75.975	85.004	440.532	282.427	230.138
MSMEG_5546	lcl|NC_008596.1_cds_YP_889784.1_5362		membrane spanning protein	0	1.00184	2.00255	Rv1903	Rv1903	*	cell wall and cell processes	*	*
MSMEG_5549	lcl|NC_008596.1_cds_YP_889786.1_5364		hypothetical protein	0	-2.89281	-7.42717							4.51478e-07	6.89066	1.69257e-08	191	207	309	2272	652	553	25.211	25.407	41.429	406.04	89.869	86.753
MSMEG_5559	lcl|NC_008596.1_cds_YP_889794.1_5372		metabolite/sugar transporter	0	-1.90166	-3.73644	Rv3331	sugI	Probable sugar-transport integral membrane protein SugI	cell wall and cell processes	Not in COGs	Not assigned to any KEGG category	2.35048e-15	4.60591	9.5694e-18	93	97	76	198	290	186	12.276	11.906	10.19	35.386	39.973	29.179
MSMEG_5561	lcl|NC_008596.1_cds_YP_889797.1_5375		HPP family protein	0	1.36738	2.58002							4.33524e-05	3.37504	2.66218e-06	152	115	103	46	32	17	20.063	14.115	13.81	8.221	4.411	2.667
MSMEG_5562	lcl|NC_008596.1_cds_YP_889796.1_5374	rnhA	ribonuclease H	0	1.05352	2.07558							4.59752e-05	5.21041	2.83104e-06	446	460	367	147	150	113	58.87	56.459	49.206	26.271	20.675	17.727
MSMEG_5571	lcl|NC_008596.1_cds_YP_889806.1_5384		ABC transporter ATP-binding protein	0	-1.37942	-2.60163							2.60331e-05	6.4644	1.50149e-06	285	526	431	696	796	705	37.619	64.56	57.787	124.385	109.718	110.598
MSMEG_5572	lcl|NC_008596.1_cds_YP_889807.1_5385		sugar ABC transporter permease	0	-1.35556	-2.55897							5.34833e-07	5.99524	2.04135e-08	284	356	280	510	528	532	37.487	43.695	37.541	91.145	72.778	83.458
MSMEG_5573	lcl|NC_008596.1_cds_YP_889808.1_5386		sugar ABC transporter permease	0	-1.11739	-2.16954							0.00010698	5.6844	7.20461e-06	231	346	253	395	436	380	30.491	42.467	33.921	70.592	60.097	59.613
MSMEG_5574	lcl|NC_008596.1_cds_YP_889809.1_5387		substrate binding protein	0	-1.30828	-2.47646							2.34076e-06	6.80071	1.04336e-07	520	592	530	864	1000	873	68.638	72.661	71.06	154.41	137.836	136.953
MSMEG_5576	lcl|NC_008596.1_cds_YP_889811.1_5389		D-mannonate oxidoreductase	0	-1.26738	-2.40724							0.000256145	9.2057	1.94661e-05	2970	3214	2724	2830	6454	5343	392.027	394.48	365.221	505.763	889.596	838.19
MSMEG_5577	lcl|NC_008596.1_cds_YP_889812.1_5390		fructokinase	0	-1.10855	-2.15628							0.000290148	6.54381	2.26409e-05	542	531	451	476	998	763	71.542	65.174	60.468	85.068	137.561	119.697
MSMEG_5590	lcl|NC_008596.1_cds_YP_889826.1_5404		carboxylate-amine ligase	0	-1.92913	-3.80827							2.83115e-10	6.83363	5.42697e-12	319	434	448	858	1378	933	42.107	53.268	60.066	153.337	189.939	146.366
MSMEG_5593	lcl|NC_008596.1_cds_YP_889828.1_5406		pyruvate dehydrogenase	0	1.10255	2.14735
MSMEG_5605	lcl|NC_008596.1_cds_YP_889839.1_5417		cytochrome bd ubiquinol oxidase subunit I	0	-2.04649	-4.13099							7.02419e-12	3.4835	8.91391e-14	26	43	42	113	115	84	3.432	5.278	5.631	20.195	15.851	13.178
MSMEG_5608	lcl|NC_008596.1_cds_YP_889842.1_5420		acetyl-CoA acetyltransferase	0	-1.11489	-2.16578	Rv0914c	Rv0914c	Possible lipid carrier protein or keto acyl-CoA thiolase	lipid metabolism	Lipid transport and metabolism	Carbohydrate metabolism|Lipid metabolism|Amino acid metabolism|Metabolism of terpenoids and polyketides|Xenobiotics biodegradation and metabolism|Signal transduction	0.00850424	1.40059	0.00126373	16	10	14	12	28	19	2.112	1.227	1.877	2.145	3.859	2.981
MSMEG_5611	lcl|NC_008596.1_cds_YP_889845.1_5423		spore protein	0	-2.58297	-5.99172							9.58743e-13	9.83731	1.02461e-14	1442	2509	2614	9757	10098	7240	190.338	307.95	350.473	1743.72	1391.87	1135.78
MSMEG_5612	lcl|NC_008596.1_cds_YP_889846.1_5424		amino-acid acetyltransferase	0	-2.18246	-4.53928							6.53391e-13	7.45031	6.76113e-15	427	600	575	1684	1853	1419	56.362	73.643	77.093	300.956	255.411	222.607
MSMEG_5613	lcl|NC_008596.1_cds_YP_889847.1_5425		transmembrane protein	0	-1.95537	-3.87817	Rv0912	Rv0912	Probable conserved transmembrane protein	cell wall and cell processes	Not in COGs	Not assigned to any KEGG category	2.39093e-13	3.32441	2.14961e-15	33	45	28	89	103	84	4.356	5.523	3.754	15.906	14.197	13.178
MSMEG_5616	lcl|NC_008596.1_cds_YP_889850.1_5428		glyoxalase/bleomycin resistance protein/dioxygenase	0	-1.73838	-3.33659	Rv0911	Rv0911	*	conserved hypotheticals	*	*	1.85055e-10	4.09751	3.39032e-12	63	60	78	151	202	109	8.316	7.364	10.458	26.986	27.843	17.1
MSMEG_5617	lcl|NC_008596.1_cds_YP_889851.1_5429		immunogenic protein MPT63	0	-2.29658	-4.91292							1.48688e-13	6.95321	1.23591e-15	299	332	427	1221	1388	966	39.467	40.749	57.25	218.211	191.317	151.542
MSMEG_5641	lcl|NC_008596.1_cds_YP_889875.1_5453		glycoside hydrolase family protein	0	-1.39399	-2.62805							2.07531e-06	6.04209	9.08277e-08	301	318	310	363	757	558	39.731	39.031	41.563	64.873	104.342	87.537
MSMEG_5643	lcl|NC_008596.1_cds_YP_889877.1_5455		hypothetical protein	0	1.60607	3.04421							1.13713e-07	3.038	3.85796e-09	91	121	87	17	26	23	12.012	14.851	11.665	3.038	3.584	3.608
MSMEG_5646	lcl|NC_008596.1_cds_YP_889880.1_5458		hypothetical protein	0	1.0357	2.05011							0.0179723	2.25782	0.00317069	80	31	43	13	22	15	10.56	3.805	5.765	2.323	3.032	2.353
MSMEG_5649	lcl|NC_008596.1_cds_YP_889882.1_5460		AMP-binding protein	0	-1.56668	-2.96221	Rv2505c	fadD35	Probable fatty-acid-CoA ligase FadD35 (fatty-acid-CoA synthetase) (fatty-acid-CoA synthase)	lipid metabolism	Lipid transport and metabolism | Secondary metabolites biosynthesis, transport and catabolism	Not assigned to any KEGG category	2.34083e-06	3.96915	1.04831e-07	75	79	51	70	177	162	9.9	9.696	6.838	12.51	24.397	25.414
MSMEG_5650	lcl|NC_008596.1_cds_YP_889883.1_5461		AMP-dependent synthetase/ligase	0	-2.29027	-4.89147							2.3419e-05	2.31917	1.3388e-06	8	25	10	17	68	60	1.056	3.068	1.341	3.038	9.373	9.413
MSMEG_5653	lcl|NC_008596.1_cds_YP_889887.1_5465		cytosine/purines uracil thiamine allantoin permease	0	-1.28136	-2.43068							3.21216e-06	3.98134	1.47667e-07	79	75	81	149	119	113	10.428	9.205	10.86	26.628	16.403	17.727
MSMEG_5654	lcl|NC_008596.1_cds_YP_889886.1_5464		LysR family transcriptional regulator	0	-1.30617	-2.47284							4.84778e-05	2.87673	3.00159e-06	38	41	29	75	60	43	5.016	5.032	3.888	13.404	8.27	6.746
MSMEG_5655	lcl|NC_008596.1_cds_YP_889888.1_5466		carbon-nitrogen hydrolase	0	-1.00755	-2.01049							0.00360196	3.23331	0.000447878	52	60	47	89	53	68	6.864	7.364	6.302	15.906	7.305	10.668
MSMEG_5656	lcl|NC_008596.1_cds_YP_889889.1_5467	hisD	histidinol dehydrogenase	0	-1.69649	-3.24112							7.65841e-11	4.7274	1.22119e-12	112	103	106	260	219	213	14.784	12.642	14.212	46.466	30.186	33.415
MSMEG_5680	lcl|NC_008596.1_cds_YP_889913.1_5491		glyoxalase	0	1.24208	2.36539	Rv0887c	Rv0887c	Conserved hypothetical protein	conserved hypotheticals	Function unknown	Not assigned to any KEGG category	3.28349e-05	8.06156	1.94948e-06	3015	3617	2979	972	1023	743	397.967	443.943	399.411	173.711	141.007	116.559
MSMEG_5682	lcl|NC_008596.1_cds_YP_889915.1_5493		hypothetical protein	0	-1.48782	-2.80465	Rv0885	Rv0885	*	conserved hypotheticals	*	*	0.000294284	6.74113	2.30136e-05	393	457	568	1332	798	552	51.874	56.091	76.155	238.048	109.993	86.596
MSMEG_5711	lcl|NC_008596.1_cds_YP_889944.1_5522		short chain dehydrogenase	0	1.06756	2.09588
MSMEG_5721	lcl|NC_008596.1_cds_YP_889954.1_5532		acetyl-CoA acetyltransferase	0	-1.00348	-2.00483	Rv0859	fadA	*	lipid metabolism	*	*	0.000177329	5.75636	1.30854e-05	342	298	286	426	497	329	45.143	36.576	38.346	76.132	68.505	51.612
MSMEG_5722	lcl|NC_008596.1_cds_YP_889955.1_5533		hypothetical protein	0	-2.2061	-4.61427							7.01121e-14	5.6209	4.7574e-16	116	155	173	464	502	430	15.311	19.024	23.195	82.924	69.194	67.457
MSMEG_5753	lcl|NC_008596.1_cds_YP_889985.1_5563		serine/threonine specific protein phosphatase	0	1.36565	2.57693							7.14126e-06	2.92618	3.64634e-07	100	99	68	28	26	15	13.2	12.151	9.117	5.004	3.584	2.353
MSMEG_5765	lcl|NC_008596.1_cds_YP_889994.1_5572		globin	0	-1.16763	-2.24642
MSMEG_5772	lcl|NC_008596.1_cds_YP_890002.1_5580		cytospin-A	0	-1.3759	-2.5953							6.82415e-05	6.78835	4.41052e-06	413.594	503.503	630.088	1079.61	990.396	680.539	54.593	61.799	84.479	192.942	136.513	106.76
MSMEG_5773	lcl|NC_008596.1_cds_YP_890001.1_5579		fatty acid desaturase	0	-1.39547	-2.63075	Rv0824c	desA1	Probable acyl-[acyl-carrier protein] desaturase DesA1 (acyl-[ACP] desaturase) (stearoyl-ACP desaturase) (protein Des)	lipid metabolism	Not in COGs	Lipid metabolism	0.000213393	10.9292	1.61086e-05	8397.08	8448.16	10368.1	21722.2	14845	11537.5	1108.38	1036.91	1390.11	3882.08	2046.18	1809.96
MSMEG_5774	lcl|NC_008596.1_cds_YP_890003.1_5581		tRNA-dihydrouridine synthase	0	-1.07417	-2.10551	Rv0823c	Rv0823c	Possible transcriptional regulatory protein	regulatory proteins	-	Not assigned to any KEGG category	0.000857605	7.45208	8.01595e-05	861.325	849.336	1136.85	1360.21	1607.55	1150	113.691	104.246	152.424	243.09	221.579	180.408
MSMEG_5788	lcl|NC_008596.1_cds_YP_890016.1_5594		integral membrane protein	0	-1.29463	-2.45314							1.4004e-05	4.02872	7.64937e-07	116	66	64	117	201	92	15.311	8.101	8.581	20.91	27.705	14.433
MSMEG_5811	lcl|NC_008596.1_cds_YP_890039.1_5617		TetR family transcriptional regulator	0	1.08265	2.11792
MSMEG_5827	lcl|NC_008596.1_cds_YP_890055.1_5633		glyoxalase	0	1.14684	2.21428	Rv0801	Rv0801	Conserved protein	conserved hypotheticals	Not in COGs	Not assigned to any KEGG category
MSMEG_5836	lcl|NC_008596.1_cds_YP_890063.1_5641		hypothetical protein	0	1.4808	2.79103	Rv0784	Rv0784	Conserved hypothetical protein	conserved hypotheticals	General function prediction only	Not assigned to any KEGG category	1.82826e-07	4.2283	6.38885e-09	276	235	186	69	67	31	36.431	28.843	24.938	12.331	9.235	4.863
MSMEG_5837	lcl|NC_008596.1_cds_YP_890064.1_5642		glutathione peroxidase	0	1.23411	2.35236							7.56422e-06	6.94185	3.87514e-07	1834	1477	1166	412	501	355	242.08	181.284	156.332	73.63	69.056	55.691
MSMEG_5877	lcl|NC_008596.1_cds_YP_890103.1_5681		hypothetical protein	0	1.06998	2.0994	Rv3096	Rv3096	Conserved hypothetical protein	conserved hypotheticals	Not in COGs	Not assigned to any KEGG category
MSMEG_5879	lcl|NC_008596.1_cds_YP_890105.1_5683		D-alanyl-D-alanine dipeptidase	0	1.20637	2.30757	Rv0838	lpqR	Probable conserved lipoprotein LpqR	cell wall and cell processes	Cell wall/membrane/envelope biogenesis	Signal transduction|Drug resistance
MSMEG_5886	lcl|NC_008596.1_cds_YP_890112.1_5690		enoyl-CoA hydratase	0	1.21594	2.32293	Rv1935c	echA13	Possible enoyl-CoA hydratase EchA13 (enoyl hydrase) (unsaturated acyl-CoA hydratase) (crotonase)	lipid metabolism	Lipid transport and metabolism	Carbohydrate metabolism|Lipid metabolism|Amino acid metabolism|Metabolism of other amino acids|Metabolism of terpenoids and polyketides|Xenobiotics biodegradation and metabolism
MSMEG_5887	lcl|NC_008596.1_cds_YP_890113.1_5691		intersectin-EH binding protein Ibp1	0	1.65769	3.15512							7.28251e-09	7.92958	1.92718e-10	4180	2812	2633	647	819	570	551.742	345.139	353.021	115.628	112.888	89.419
MSMEG_5908	lcl|NC_008596.1_cds_YP_890134.1_5712		acyl-CoA synthetase	0	-1.27437	-2.41894	Rv3506	fadD17	Fatty-acid-CoA synthetase FadD17 (fatty-acid-CoA synthase) (fatty-acid-CoA ligase)	lipid metabolism	Lipid transport and metabolism | Secondary metabolites biosynthesis, transport and catabolism	Not assigned to any KEGG category	0.00154559	1.53771	0.000163604	12	13	16	27	22	18	1.584	1.596	2.145	4.825	3.032	2.824
MSMEG_5913	lcl|NC_008596.1_cds_YP_890139.1_5717		dioxygenase	0	-1.25634	-2.38889							0.00775321	3.18064	0.00112451	28	54	52	111	67	39	3.696	6.628	6.972	19.837	9.235	6.118
MSMEG_5914	lcl|NC_008596.1_cds_YP_890140.1_5718		acyl-CoA synthetase	0	-1.0861	-2.123	Rv3515c	fadD19	Fatty-acid-CoA ligase FadD19 (fatty-acid-CoA synthetase) (fatty-acid-CoA synthase)	lipid metabolism	Lipid transport and metabolism | Secondary metabolites biosynthesis, transport and catabolism	Not assigned to any KEGG category	0.00424577	4.359	0.000549537	101	115	118	237	128	106	13.332	14.115	15.821	42.355	17.643	16.629
MSMEG_5917	lcl|NC_008596.1_cds_YP_890143.1_5721		hypothetical protein	0	1.43205	2.69829	Rv3517	Rv3517	Conserved hypothetical protein	conserved hypotheticals	Not in COGs	Not assigned to any KEGG category	1.82806e-06	3.47176	7.78358e-08	110	160	126	31	44	25	14.52	19.638	16.894	5.54	6.065	3.922
MSMEG_5922	lcl|NC_008596.1_cds_YP_890148.1_5726		lipid-transfer protein	0	-1.31262	-2.48392	Rv3522	ltp4	Possible lipid transfer protein or keto acyl-CoA thiolase Ltp4	lipid metabolism	Lipid transport and metabolism	Not assigned to any KEGG category	0.00429789	1.77624	0.00055847	19	19	11	41	20	19	2.508	2.332	1.475	7.327	2.757	2.981
MSMEG_5936	lcl|NC_008596.1_cds_YP_890163.1_5741		hypothetical protein	0	-2.71259	-6.55496							1.94909e-09	6.70516	4.50365e-11	110.827	254.103	319.389	1363.08	1007.03	731.457	14.629	31.188	42.822	243.602	138.805	114.748
MSMEG_5938	lcl|NC_008596.1_cds_YP_890162.1_5740		hypothetical protein	0	-2.65271	-6.28848							8.2064e-10	8.46591	1.76796e-11	475.173	888.897	1052.61	4725.92	3034.97	2593.54	62.721	109.101	141.129	844.591	418.329	406.865
MSMEG_5945	lcl|NC_008596.1_cds_YP_890171.1_5749		hypothetical protein	0	1.27998	2.42835							9.45797e-05	2.68443	6.30531e-06	98	68	55	16	20	24	12.936	8.346	7.374	2.859	2.757	3.765
MSMEG_5972	lcl|NC_008596.1_cds_YP_890198.1_5776		hypothetical protein	0	1.14803	2.21611							0.00408293	2.18368	0.000522919	73	40	36	13	13	18	9.636	4.91	4.827	2.323	1.792	2.824
MSMEG_5988	lcl|NC_008596.1_cds_YP_890214.1_5792		hypothetical protein	0	-1.10651	-2.15324
MSMEG_5995	lcl|NC_008596.1_cds_YP_890221.1_5799		P450 heme-thiolate protein	0	-1.46465	-2.75997	Rv3545c	cyp125	Probable cytochrome P450 125 Cyp125	intermediary metabolism and respiration	Secondary metabolites biosynthesis, transport and catabolism	Xenobiotics biodegradation and metabolism	1.82596e-08	3.95015	5.11082e-10	71	74	66	151	136	103	9.372	9.083	8.849	26.986	18.746	16.158
MSMEG_6000	lcl|NC_008596.1_cds_YP_890226.1_5804		short chain dehydrogenase	0	-1.07797	-2.11106	Rv3549c	Rv3549c	Probable short-chain type dehydrogenase/reductase	intermediary metabolism and respiration	General function prediction only | Lipid transport and metabolism | Secondary metabolites biosynthesis, transport and catabolism	Not assigned to any KEGG category	5.79e-06	4.38431	2.87052e-07	114	115	114	138	209	146	15.048	14.115	15.285	24.663	28.808	22.904
MSMEG_6006	lcl|NC_008596.1_cds_YP_890232.1_5810		hypothetical protein	0	1.26215	2.39853							6.73814e-06	3.11672	3.39479e-07	102	103	93	29	27	27	13.464	12.642	12.469	5.183	3.722	4.236
MSMEG_6008	lcl|NC_008596.1_cds_YP_890233.1_5811		acetyl-CoA acetyltransferase	0	-1.25145	-2.3808	Rv3556c	fadA6	Probable acetyl-CoA acetyltransferase FadA6 (acetoacetyl-CoA thiolase)	lipid metabolism	Lipid transport and metabolism	Carbohydrate metabolism|Lipid metabolism|Amino acid metabolism|Metabolism of terpenoids and polyketides|Xenobiotics biodegradation and metabolism|Signal transduction	0.000150423	7.38751	1.07804e-05	757	838	920	1618	1264	1136	99.921	102.854	123.349	289.16	174.225	178.211
MSMEG_6009	lcl|NC_008596.1_cds_YP_890234.1_5812		TetR family transcriptional regulator	0	-1.09097	-2.13018	Rv3557c	Rv3557c	Transcriptional regulatory protein (probably TetR-family)	regulatory proteins	Transcription	Not assigned to any KEGG category	0.00030772	5.32534	2.43253e-05	203	218	231	370	286	272	26.795	26.757	30.971	66.124	39.421	42.67
MSMEG_6012	lcl|NC_008596.1_cds_YP_890237.1_5815		acyl-CoA dehydrogenase	0	-1.03688	-2.05178	Rv3560c	fadE30	Probable acyl-CoA dehydrogenase FadE30	lipid metabolism	Lipid transport and metabolism	Metabolism of terpenoids and polyketides	0.000173704	4.37358	1.27295e-05	99	135	112	180	169	129	13.068	16.57	15.016	32.169	23.294	20.237
MSMEG_6025	lcl|NC_008596.1_cds_YP_890248.1_5826		hypothetical protein	0	2.12497	4.36194	Rv3074	Rv3074	Conserved hypothetical protein	conserved hypotheticals	Not in COGs	Not assigned to any KEGG category	1.92595e-17	4.50371	2.28696e-20	317	328	279	50	52	40	41.843	40.258	37.407	8.936	7.167	6.275
MSMEG_6033	lcl|NC_008596.1_cds_YP_890257.1_5835		hypothetical protein	0	2.69513	6.47611							1.10587e-05	7.07313	5.90925e-07	2469.19	2014	1564.13	423	100	69	325.922	247.194	209.711	75.596	13.784	10.824
MSMEG_6046	lcl|NC_008596.1_cds_YP_890270.1_5848		ABC transporter ATP-binding protein	0	1.00956	2.0133
MSMEG_6052	lcl|NC_008596.1_cds_YP_890275.1_5853		ABC transporter ATP-binding protein	0	1.25794	2.39154
MSMEG_6058	lcl|NC_008596.1_cds_YP_890280.1_5858		cadmium transporting P-type ATPase	0	1.50711	2.84241							5.5479e-08	7.23476	1.75989e-09	2136	2124	1505	455	469	417	281.943	260.695	201.784	81.315	64.645	65.417
MSMEG_6059	lcl|NC_008596.1_cds_YP_890281.1_5859		hypothetical protein	0	1.31731	2.492							9.75705e-07	5.78408	3.97722e-08	631	784	588	149	214	179	83.289	96.227	78.836	26.628	29.497	28.081
MSMEG_6079	lcl|NC_008596.1_cds_YP_890301.1_5879	radA	DNA repair protein RadA	0	1.14149	2.20609	Rv3585	radA	DNA repair protein RadA (DNA repair protein SMS)	information pathways	Post-translational modification, protein turnover, and chaperones	Not assigned to any KEGG category
MSMEG_6109	lcl|NC_008596.1_cds_YP_890330.1_5908		LpqG protein	0	1.13341	2.19376	Rv3623	lpqG	Probable conserved lipoprotein LpqG	cell wall and cell processes	Function unknown	Not assigned to any KEGG category	9.09605e-05	6.31928	6.03317e-06	1023	1000	796	334	280	236	135.032	122.738	106.724	59.691	38.594	37.023
MSMEG_6163	lcl|NC_008596.1_cds_YP_890383.1_5961		hypothetical protein	0	-1.2458	-2.3715	Rv3651	Rv3651	Conserved hypothetical protein	conserved hypotheticals	Not in COGs	Not assigned to any KEGG category	0.00227873	7.01309	0.000260614	483	707	742	1466	857	750	63.754	86.776	99.484	261.996	118.126	117.657
MSMEG_6166	lcl|NC_008596.1_cds_YP_890384.1_5962		hypothetical protein	0	-1.23505	-2.3539							0.00233944	2.65325	0.000269463	29	28	37	71	41	36	3.828	3.437	4.961	12.689	5.651	5.648
MSMEG_6174	lcl|NC_008596.1_cds_YP_890394.1_5972		IclR family transcriptional regulator	0	-1.10516	-2.15122							0.0015067	2.58183	0.000156677	24	39	32	52	55	32	3.168	4.787	4.29	9.293	7.581	5.02
MSMEG_6177	lcl|NC_008596.1_cds_YP_890397.1_5975		galactonate dehydratase	0	-2.16068	-4.47126							1.96198e-08	3.11466	5.55811e-10	20	34	27	115	80	49	2.64	4.173	3.62	20.552	11.027	7.687
MSMEG_6178	lcl|NC_008596.1_cds_YP_890398.1_5976		D-galactonate transporter	0	-1.94417	-3.84817							6.55e-09	3.72604	1.7e-10	45	46	49	168	106	85	5.94	5.646	6.57	30.024	14.611	13.334
MSMEG_6209	lcl|NC_008596.1_cds_YP_890428.1_6006		hypothetical protein	0	-1.1319	-2.19147							0.00824549	8.81706	0.00121829	1834	2656	2652	5067	2852	2537	242.08	325.992	355.568	905.547	393.11	397.995
MSMEG_6210	lcl|NC_008596.1_cds_YP_890429.1_6007		hypothetical protein	0	-1.39881	-2.63684							0.00151425	7.70209	0.000158314	752	1023	1114	2650	1376	1073	99.261	125.561	149.36	473.594	189.663	168.328
MSMEG_6211	lcl|NC_008596.1_cds_YP_890430.1_6008		hypothetical protein	0	-1.80532	-3.49507							4.62802e-10	3.23013	9.50497e-12	27	38	41	67	107	80	3.564	4.664	5.497	11.974	14.748	12.55
MSMEG_6212	lcl|NC_008596.1_cds_YP_890431.1_6009		hemerythrin HHE cation binding domain-containing protein	0	-1.88174	-3.68519							1.23888e-09	7.07278	2.77407e-11	381	509	561	1131	1497	1061	50.29	62.474	75.216	202.126	206.341	166.446
MSMEG_6213	lcl|NC_008596.1_cds_YP_890432.1_6010		manganese containing catalase	0	-1.89087	-3.7086							3.2218e-09	7.93624	7.81539e-11	810	949	896	1448	3093	2253	106.916	116.478	120.132	258.779	426.328	353.442
MSMEG_6227	lcl|NC_008596.1_cds_YP_890446.1_6024		PadR family transcriptional regulator	0	-1.04948	-2.06978							0.000122923	4.51205	8.44507e-06	119	158	105	131	235	171	15.707	19.393	14.078	23.412	32.392	26.826
MSMEG_6232	lcl|NC_008596.1_cds_YP_890451.1_6029	katA	catalase KatA	0	-1.74534	-3.35274							1.94094e-09	6.62295	4.41199e-11	338	397	416	695	1192	783	44.615	48.727	55.775	124.207	164.301	122.834
MSMEG_6233	lcl|NC_008596.1_cds_YP_890452.1_6030		hypothetical protein	0	-1.70773	-3.26645							4.43236e-08	2.5029	1.37595e-09	18	23	26	44	66	40	2.376	2.823	3.486	7.863	9.097	6.275
MSMEG_6243	lcl|NC_008596.1_cds_YP_890462.1_6040		response regulator receiver domain-containing protein	0	1.01813	2.02529							0.000960292	2.47672	9.05721e-05	68	62	49	21	22	16	8.976	7.61	6.57	3.753	3.032	2.51
MSMEG_6260	lcl|NC_008596.1_cds_YP_890479.1_6057	glnT	glutamine synthetase	0	-1.06315	-2.08949							0.0301454	8.16608	0.00608658	1142	1806	1744	897	3117	2815	150.739	221.665	233.828	160.307	429.636	441.607
MSMEG_6264	lcl|NC_008596.1_cds_YP_890483.1_6061		oxidoreductase	0	-1.10245	-2.14719
MSMEG_6267	lcl|NC_008596.1_cds_YP_890486.1_6064		thiocyanate hydrolase subunit gamma	0	-1.09819	-2.14086
MSMEG_6273	lcl|NC_008596.1_cds_YP_890492.1_6070		integral membrane protein	0	1.30483	2.47055							9.12427e-05	5.52084	6.06737e-06	535.267	565.905	551.079	200.947	115.983	124.269	70.653	69.458	73.886	35.912	15.987	19.495
MSMEG_6275	lcl|NC_008596.1_cds_YP_890494.1_6072		DNA polymerase III subunit epsilon	0	1.13059	2.18949	Rv3711c	dnaQ	Probable DNA polymerase III (epsilon subunit) DnaQ	information pathways	Replication, recombination and repair	Nucleotide metabolism|Replication and repair
MSMEG_6291	lcl|NC_008596.1_cds_YP_890509.1_6087		D-amino-acid dehydrogenase	0	-1.41679	-2.6699							0.00163559	3.57111	0.000175628	54	58	54	163	60	66	7.128	7.119	7.24	29.13	8.27	10.354
MSMEG_6292	lcl|NC_008596.1_cds_YP_890510.1_6088		transcription elongation factor GreA	0	-1.96545	-3.90534							0.000161551	2.00965	1.17292e-05	17	14	11	63	23	21	2.244	1.718	1.475	11.259	3.17	3.294
MSMEG_6304	lcl|NC_008596.1_cds_YP_890521.1_6099	ligC	ATP-dependent DNA ligase	0	-1.14496	-2.2114	Rv3731	ligC	Possible ATP-dependent DNA ligase LigC (polydeoxyribonucleotide synthase [ATP]) (polynucleotide ligase [ATP]) (sealase) (DNA repair protein) (DNA joinase)	information pathways	Replication, recombination and repair	Not assigned to any KEGG category	0.000410691	2.22164	3.39282e-05	21	23	28	33	42	33	2.772	2.823	3.754	5.898	5.789	5.177
MSMEG_6305	lcl|NC_008596.1_cds_YP_890523.1_6101		hypothetical protein	0	-2.44343	-5.43935							1.38917e-14	4.5485	7.30521e-17	46	68	71	284	230	168	6.072	8.346	9.519	50.755	31.702	26.355
MSMEG_6310	lcl|NC_008596.1_cds_YP_890528.1_6106		4-hydroxybutyrate CoA-transferase	0	1.18243	2.26959
MSMEG_6313	lcl|NC_008596.1_cds_YP_890531.1_6109	tgt	queuine tRNA-ribosyltransferase	0	1.22009	2.32961							0.000150423	3.60217	1.07929e-05	200	127	101	51	38	31	26.399	15.588	13.542	9.114	5.238	4.863
MSMEG_6322	lcl|NC_008596.1_cds_YP_890540.1_6118		bifunctional wax ester synthase/acyl-CoA diacylglycerol acyltransferase	0	-1.03413	-2.04788	Rv3734c	tgs2	Putative triacylglycerol synthase (diacylglycerol acyltransferase) Tgs2	lipid metabolism	General function prediction only | Replication, recombination and repair	Not assigned to any KEGG category
MSMEG_6354	lcl|NC_008596.1_cds_YP_890569.1_6147		serine esterase, cutinase	0	-2.13414	-4.38974							1.75904e-08	6.59264	4.86383e-10	239	305	359	475	1409	918	31.547	37.435	48.133	84.889	194.212	144.012
MSMEG_6355	lcl|NC_008596.1_cds_YP_890570.1_6148		hypothetical protein	0	-1.07129	-2.10131							0.0018905	4.90684	0.000208453	185	149	162	120	340	256	24.419	18.288	21.72	21.446	46.864	40.16
MSMEG_6357	lcl|NC_008596.1_cds_YP_890572.1_6150		hypothetical protein	0	1.21801	2.32626							0.00882223	1.84252	0.0013304	63	26	28	13	12	8	8.316	3.191	3.754	2.323	1.654	1.255
MSMEG_6369	lcl|NC_008596.1_cds_YP_890581.1_6159		O-antigen export system, permease	0	1.08016	2.11427	Rv3783	rfbD	Probable O-antigen/lipopolysaccharide transport integral membrane protein ABC transporter RfbD	cell wall and cell processes	Carbohydrate transport and metabolism | Cell wall/membrane/envelope biogenesis	Not assigned to any KEGG category
MSMEG_6391	lcl|NC_008596.1_cds_YP_890604.1_6182		propionyl-CoA carboxylase subunit beta	0	-1.18689	-2.27661	Rv3799c	accD4	Probable propionyl-CoA carboxylase beta chain 4 AccD4 (pccase) (propanoyl-CoA:carbon dioxide ligase)	lipid metabolism	Lipid transport and metabolism	Not assigned to any KEGG category	0.000653179	7.30299	5.83928e-05	962	734	788	1675	1139	919	126.98	90.09	105.651	299.347	156.996	144.169
MSMEG_6392	lcl|NC_008596.1_cds_YP_890605.1_6183		polyketide synthase	0	-1.01092	-2.0152	Rv3800c	pks13	Polyketide synthase Pks13	lipid metabolism	Secondary metabolites biosynthesis, transport and catabolism	Not assigned to any KEGG category	0.00713633	8.68417	0.0010193	2513	2027	2438	4216	2838	2294	331.705	248.79	326.876	753.461	391.18	359.874
MSMEG_6393	lcl|NC_008596.1_cds_YP_890606.1_6184		long-chain-fatty-acid--CoA ligase	0	-1.11355	-2.16377	Rv3801c	fadD32	Fatty-acid-AMP ligase FadD32 (fatty-acid-AMP synthetase) (fatty-acid-AMP synthase). Also shown to have acyl-ACP ligase activity.	lipid metabolism	Lipid transport and metabolism | Secondary metabolites biosynthesis, transport and catabolism	Not assigned to any KEGG category	0.00143304	8.75067	0.000146343	2168	2083	2648	4013	3614	2516	286.167	255.663	355.032	717.182	498.141	394.701
MSMEG_6417	lcl|NC_008596.1_cds_YP_890629.1_6207		hypothetical protein	0	1.02381	2.03328
MSMEG_6419	lcl|NC_008596.1_cds_YP_890632.1_6210		hypothetical protein	0	4.02966	16.3324	Rv3839	Rv3839	Conserved hypothetical protein	conserved hypotheticals	Not in COGs	Not assigned to any KEGG category	4.86401e-29	5.43875	8.25108e-33	753	674	639	45	26	13	99.393	82.725	85.674	8.042	3.584	2.039
MSMEG_6420	lcl|NC_008596.1_cds_YP_890633.1_6211		abortive infection protein	0	1.73834	3.3365							6.33935e-12	3.66071	7.85026e-14	175.714	168.389	137.433	33.9188	37.0155	25.6367	23.193	20.668	18.426	6.062	5.102	4.022
MSMEG_6429	lcl|NC_008596.1_cds_YP_890642.1_6220		hypothetical protein	0	-1.40406	-2.64645							9.7708e-06	3.21923	5.13816e-07	34	46	49	92	79	60	4.488	5.646	6.57	16.442	10.889	9.413
MSMEG_6441	lcl|NC_008596.1_cds_YP_890654.1_6232		TetR family transcriptional regulator	0	-1.32205	-2.50022	Rv3855	ethR	Transcriptional regulatory repressor protein (TetR-family) EthR	regulatory proteins	Transcription	Not assigned to any KEGG category	2.45943e-05	5.70273	1.41016e-06	248	244	267	265	563	473	32.735	29.948	35.798	47.359	77.602	74.202
MSMEG_6443	lcl|NC_008596.1_cds_YP_890655.1_6233	dinP	DNA polymerase IV	0	1.36661	2.57864							6.82755e-06	3.68271	3.45142e-07	126	189	141	38	56	27	16.631	23.197	18.905	6.791	7.719	4.236
MSMEG_6445	lcl|NC_008596.1_cds_YP_890658.1_6236		hypothetical protein	0	-1.03417	-2.04794	Rv3856c	Rv3856c	Conserved hypothetical protein	conserved hypotheticals	Amino acid transport and metabolism | General function prediction only	Not assigned to any KEGG category	5.40853e-05	3.95605	3.40384e-06	81	90	88	124	132	102	10.692	11.046	11.799	22.161	18.194	16.001
MSMEG_6451	lcl|NC_008596.1_cds_YP_890664.1_6242		ArsR family transcriptional regulator	0	2.58454	5.99824	Rv0081	Rv0081	*	regulatory proteins	*	*
MSMEG_6467	lcl|NC_008596.1_cds_YP_890680.1_6258		starvation-induced DNA protecting protein	0	-2.11694	-4.33773							3.24169e-12	9.37289	3.79434e-14	1787	2261	2258	5309	7753	5726	235.876	277.511	302.742	948.796	1068.65	898.274
MSMEG_6469	lcl|NC_008596.1_cds_YP_890682.1_6260		hypothetical protein	0	-1.4666	-2.7637	Rv0140	Rv0140	Conserved protein	conserved hypotheticals	Function unknown	Not assigned to any KEGG category
MSMEG_6500	lcl|NC_008596.1_cds_YP_890713.1_6291		hypothetical protein	0	-1.86921	-3.65333							2.91952e-08	7.01782	8.56789e-10	430	483	505	1540	1072	856	56.758	59.282	67.708	275.221	147.761	134.286
MSMEG_6501	lcl|NC_008596.1_cds_YP_890714.1_6292		hypothetical protein	0	-1.46008	-2.75124							7.85705e-05	2.39068	5.14474e-06	34	26	12	54	41	35	4.488	3.191	1.609	9.651	5.651	5.491
MSMEG_6516	lcl|NC_008596.1_cds_YP_890730.1_6308		hypothetical protein	0	1.56748	2.96387							0.000135677	2.3382	9.48246e-06	93	49	39	17	15	8	12.276	6.014	5.229	3.038	2.068	1.255
MSMEG_6519	lcl|NC_008596.1_cds_YP_890732.1_6310		pyridoxamine 5'-phosphate oxidase	0	1.09384	2.13442
MSMEG_6567	lcl|NC_008596.1_cds_YP_890780.1_6358		iron-dependent peroxidase	0	1.09579	2.1373							2.64386e-05	5.17578	1.52936e-06	483	461	320	106	150	137	63.754	56.582	42.904	18.944	20.675	21.492
MSMEG_6569	lcl|NC_008596.1_cds_YP_890781.1_6359		hypothetical protein	0	1.07316	2.10403							0.000206166	5.24502	1.54581e-05	451	492	368	165	160	93	59.53	60.387	49.34	29.488	22.054	14.589
MSMEG_6570	lcl|NC_008596.1_cds_YP_890782.1_6360		integral membrane protein	0	1.29435	2.45266							2.34076e-06	6.55793	1.0425e-07	1197	1333	917	323	357	259	157.999	163.61	122.947	57.725	49.208	40.631
MSMEG_6571	lcl|NC_008596.1_cds_YP_890783.1_6361		hypothetical protein	0	1.40017	2.63932							4.88653e-06	5.44566	2.38731e-07	627	621	382	83	197	137	82.761	76.22	51.217	14.833	27.154	21.492
MSMEG_6583	lcl|NC_008596.1_cds_YP_890794.1_6372		antigen 85-C	0	1.14757	2.2154
MSMEG_6588	lcl|NC_008596.1_cds_YP_890799.1_6377		fumarylacetoacetate	0	1.27215	2.41521							5.10165e-05	3.45734	3.1934e-06	188	117	86	27	45	35	24.815	14.36	11.53	4.825	6.203	5.491
MSMEG_6600	lcl|NC_008596.1_cds_YP_890811.1_6389		transposase	0	1.09723	2.13944
MSMEG_6610	lcl|NC_008596.1_cds_YP_890822.1_6400		hypothetical protein	0	-1.45506	-2.74169							1.58046e-07	3.55017	5.46928e-09	52	45	62	79	130	90	6.864	5.523	8.313	14.118	17.919	14.119
MSMEG_6612	lcl|NC_008596.1_cds_YP_890823.1_6401	moxR	ATPase, MoxR family protein	0	-1.965	-3.90414							1.09174e-11	6.37257	1.42602e-13	241	318	301	599	1024	695	31.811	39.031	40.357	107.05	141.145	109.029
MSMEG_6615	lcl|NC_008596.1_cds_YP_890826.1_6404		hypothetical protein	0	-2.26444	-4.80468							3.38846e-16	4.46203	9.16656e-19	57	64	73	158	249	228	7.524	7.855	9.788	28.237	34.321	35.768
MSMEG_6616	lcl|NC_008596.1_cds_YP_890827.1_6405		S-(hydroxymethyl)glutathione dehydrogenase	0	-2.42177	-5.35828							4.09501e-13	6.01034	3.89008e-15	110	186	213	512	777	607	14.52	22.829	28.558	91.502	107.099	95.224
MSMEG_6620	lcl|NC_008596.1_cds_YP_890829.1_6407		hypothetical protein	0	1.32969	2.51348							7.91197e-07	6.96299	3.16747e-08	1727	1579	1296	403	482	342	227.956	193.803	173.762	72.022	66.437	53.652
MSMEG_6638	lcl|NC_008596.1_cds_YP_890847.1_6425	metE	5-methyltetrahydropteroyltriglutamate--homocysteine S-methyltransferase	0	1.0787	2.11213							0.00238453	9.39646	0.000277083	9154	8418	6201	3265	2122	1944	1208.29	1033.21	831.402	583.504	292.489	304.967
MSMEG_6648	lcl|NC_008596.1_cds_YP_890857.1_6435	pyc	pyruvate carboxylase	0	1.2291	2.3442
MSMEG_6649	lcl|NC_008596.1_cds_YP_890858.1_6436		hypothetical protein	0	1.45206	2.73599							7.06863e-06	7.10509	3.59727e-07	2654	1482	1172	431	449	382	350.316	181.898	157.136	77.026	61.889	59.927
MSMEG_6654	lcl|NC_008596.1_cds_YP_890862.1_6440		TnpC protein	0	1.2373	2.35757
MSMEG_6655	lcl|NC_008596.1_cds_YP_890863.1_6441		hypothetical protein	0	1.09212	2.13187							0.000290078	5.74749	2.24878e-05	637	651	575	241	183	156	84.081	79.902	77.093	43.07	25.224	24.473
MSMEG_6656	lcl|NC_008596.1_cds_YP_890864.1_6442		hypothetical protein	0	1.03086	2.04325							0.00155649	7.65529	0.000165286	2356	2409	2171	896	654	689	310.982	295.676	291.078	160.128	90.145	108.088
MSMEG_6657	lcl|NC_008596.1_cds_YP_890865.1_6443		subunit alpha of malonate decarboxylase	0	-1.08338	-2.119
MSMEG_6664	lcl|NC_008596.1_cds_YP_890872.1_6450		methylenetetrahydrofolate reductase	0	-1.99705	-3.99182							3.45897e-09	5.08224	8.50806e-11	88	116	139	402	305	223	11.616	14.238	18.636	71.843	42.04	34.983
MSMEG_6665	lcl|NC_008596.1_cds_YP_890873.1_6451		integral membrane protein	0	-2.17908	-4.52866							4.62802e-10	7.35839	9.48162e-12	342	526	620	1684	1608	1328	45.143	64.56	83.127	300.956	221.641	208.332
MSMEG_6667	lcl|NC_008596.1_cds_YP_890875.1_6453		hypothetical protein	0	-1.64862	-3.13533							3.79516e-10	3.55659	7.468e-12	55	41	50	104	103	99	7.26	5.032	6.704	18.586	14.197	15.531
MSMEG_6675	lcl|NC_008596.1_cds_YP_890883.1_6461		hypothetical protein	0	-1.57016	-2.96938							0.000290148	3.16195	2.26269e-05	42	29	44	118	52	55	5.544	3.559	5.899	21.088	7.167	8.628
MSMEG_6676	lcl|NC_008596.1_cds_YP_890884.1_6462		transmembrane protein	0	-1.85482	-3.61706							1.98789e-05	6.1403	1.11281e-06	190	266	313	985	509	377	25.079	32.648	41.966	176.034	70.159	59.142
MSMEG_6678	lcl|NC_008596.1_cds_YP_890885.1_6463		hypothetical protein	0	-1.72327	-3.30185							0.000321384	4.3577	2.5569e-05	68	88	87	316	132	84	8.976	10.801	11.665	56.474	18.194	13.178
MSMEG_6692	lcl|NC_008596.1_cds_YP_890900.1_6478		glutamine-binding periplasmic protein	0	-1.37644	-2.59628							0.000210773	1.68862	1.58392e-05	16	12	16	19	37	22	2.112	1.473	2.145	3.396	5.1	3.451
MSMEG_6727	lcl|NC_008596.1_cds_YP_890935.1_6513		amino acid permease	0	-2.0813	-4.23187							3.43448e-13	5.84112	3.14609e-15	153	194	209	447	722	462	20.195	23.811	28.022	79.885	99.518	72.477
MSMEG_6728	lcl|NC_008596.1_cds_YP_890936.1_6514		hypothetical protein	0	-1.7873	-3.45167							1.80317e-13	4.00846	1.55999e-15	59	59	67	134	173	127	7.788	7.242	8.983	23.948	23.846	19.923
MSMEG_6735	lcl|NC_008596.1_cds_YP_890943.1_6521		amino acid permease	0	-1.03729	-2.05237
MSMEG_6742	lcl|NC_008596.1_cds_YP_890950.1_6528		hypothetical protein	0	-1.03336	-2.04678
MSMEG_6751	lcl|NC_008596.1_cds_YP_890959.1_6537		hypothetical protein	0	-1.45139	-2.73472							0.000122593	1.88629	8.40164e-06	19	11	19	21	45	26	2.508	1.35	2.547	3.753	6.203	4.079
MSMEG_6758	lcl|NC_008596.1_cds_YP_890966.1_6544		transport integral membrane protein	0	-1.16417	-2.24105							9.00046e-05	8.56134	5.92396e-06	1875	2254	1849	2873	3369	2778	247.492	276.651	247.905	513.447	464.371	435.802
MSMEG_6759	lcl|NC_008596.1_cds_YP_890967.1_6545	glpK	glycerol kinase	0	-1.16291	-2.23908							0.000383872	9.48237	3.12567e-05	3002	4796	3484	5717	6319	5029.96	396.251	588.651	467.119	1021.71	870.988	789.081
MSMEG_6761	lcl|NC_008596.1_cds_YP_890968.1_6546		glycerol-3-phosphate dehydrogenase	0	-1.12542	-2.18164							0.000477132	9.20679	4.05502e-05	2643	4047	2826	4385	5449	4209	348.864	496.721	378.897	783.664	751.071	660.292
MSMEG_6765	lcl|NC_008596.1_cds_YP_890973.1_6551		ABC transporter	0	-1.13372	-2.19424							0.00336419	2.23319	0.000411464	29	14	30	33	51	26	3.828	1.718	4.022	5.898	7.03	4.079
MSMEG_6766	lcl|NC_008596.1_cds_YP_890974.1_6552		ABC transporter ATP-binding protein	0	-1.55439	-2.9371							0.00101535	1.68935	9.75581e-05	10	17	13	11	45	26	1.32	2.087	1.743	1.966	6.203	4.079
MSMEG_6767	lcl|NC_008596.1_cds_YP_890975.1_6553		mycocerosic acid synthase	0	-1.41996	-2.67577							8.86375e-06	5.67917	4.586e-07	236	237	240	247	616	453	31.151	29.089	32.178	44.143	84.907	71.065
MSMEG_6768	lcl|NC_008596.1_cds_YP_890976.1_6554		halogenase	0	-1.88481	-3.69304							2.17172e-07	6.41556	7.69957e-09	249	335	338	409	1161	814	32.867	41.117	45.317	73.094	160.028	127.697
MSMEG_6781	lcl|NC_008596.1_cds_YP_890989.1_6567		hypothetical protein	0	1.19421	2.2882							1.82806e-06	3.66416	7.75509e-08	173	148	120	37	53	39	22.835	18.165	16.089	6.612	7.305	6.118
MSMEG_6782	lcl|NC_008596.1_cds_YP_890990.1_6568		hypothetical protein	0	1.82999	3.55533							4.11074e-09	3.78261	1.0181e-10	161	215	154	45	36	19	21.251	26.389	20.648	8.042	4.962	2.981
MSMEG_6783	lcl|NC_008596.1_cds_YP_890991.1_6569		integral membrane protein	0	1.59968	3.03075							9.22168e-08	5.97779	3.01914e-09	710	982	717	215	192	127	93.717	120.529	96.132	38.424	26.465	19.923
MSMEG_6784	lcl|NC_008596.1_cds_YP_890992.1_6570		beta-lactamase	0	1.04868	2.06864
MSMEG_6785	lcl|NC_008596.1_cds_YP_890994.1_6572	tpiA	triosephosphate isomerase	0	-1.94156	-3.8412							1.09154e-15	4.02332	3.70327e-18	62	53	58	139	192	121	8.184	6.505	7.776	24.841	26.465	18.982
MSMEG_6787	lcl|NC_008596.1_cds_YP_890995.1_6573		ribose 5-phosphate isomerase	0	-1.90141	-3.73579							1.46371e-10	5.59893	2.63194e-12	144	184	192	507	457	352	19.007	22.584	25.742	90.608	62.991	55.22
MSMEG_6788	lcl|NC_008596.1_cds_YP_890996.1_6574		dihydroxyacetone kinase	0	-1.14866	-2.21708							0.000128733	5.14637	8.93158e-06	169	187	203	211	429	226	22.307	22.952	27.217	37.709	59.132	35.454
MSMEG_6808	lcl|NC_008596.1_cds_YP_891015.1_6593		hypothetical protein	0	-1.97937	-3.9432							2.19481e-05	2.97608	1.24354e-06	43	21	19	26	117	80	5.676	2.577	2.547	4.647	16.127	12.55
MSMEG_6815	lcl|NC_008596.1_cds_YP_891020.1_6598		hypothetical protein	0	1.0421	2.05922	Rv2525c	Rv2525c	Conserved hypothetical protein. Secreted; predicted to be a substrate of the twin arginine translocation (tat) export system.	conserved hypotheticals	Not in COGs	Not assigned to any KEGG category	0.000519064	6.65274	4.45541e-05	1168	1185	1105	402	338	372	154.171	145.445	148.153	71.843	46.589	58.358
MSMEG_6820	lcl|NC_008596.1_cds_YP_891024.1_6602	surE	acid phosphatase SurE	0	-2.20405	-4.60772							3.92088e-11	2.2159	5.91956e-13	14	12	16	40	62	31	1.848	1.473	2.145	7.149	8.546	4.863
MSMEG_6824	lcl|NC_008596.1_cds_YP_891028.1_6606		MarR family transcriptional regulator	0	1.92797	3.8052							2.7715e-11	4.15277	4.04325e-13	314	220	179	32	68	27	41.447	27.002	24	5.719	9.373	4.236
MSMEG_6825	lcl|NC_008596.1_cds_YP_891029.1_6607		caax amino protease	0	1.29184	2.4484
MSMEG_6881	lcl|NC_008596.1_cds_YP_891083.1_6661		GntR family transcriptional regulator	0	-1.45498	-2.74153							2.55405e-07	8.52941	9.14173e-09	1871	1590	1620	2856	3525	2975	246.964	195.153	217.202	510.409	485.873	466.707
MSMEG_6890	lcl|NC_008596.1_cds_YP_891091.1_6669		antibiotic biosynthesis monooxygenase domain-containing protein	0	1.0742	2.10555							0.0348473	1.33691	0.00739849	42	19	16	8	9	7	5.544	2.332	2.145	1.43	1.241	1.098
MSMEG_6892	lcl|NC_008596.1_cds_YP_891092.1_6670		replicative DNA helicase	0	1.29069	2.44645	Rv0058	dnaB	*	information pathways	*	*	1.1233e-05	7.23291	6.0214e-07	1797	2139	1551	527	488	471	237.196	262.537	207.951	94.183	67.264	73.889
MSMEG_6903	lcl|NC_008596.1_cds_YP_891103.1_6681		PadR family transcriptional regulator	0	-1.02636	-2.03688	Rv0047c	Rv0047c	Conserved protein	conserved hypotheticals	Transcription	Not assigned to any KEGG category
MSMEG_6904	lcl|NC_008596.1_cds_YP_891104.1_6682		myo-inositol-1-phosphate synthase	0	-1.01318	-2.01835	Rv0046c	ino1	myo-inositol-1-phosphate synthase Ino1 (inositol 1-phosphate synthetase) (D-glucose 6-phosphate cycloaldolase) (glucose 6-phosphate cyclase) (glucocycloaldolase)	intermediary metabolism and respiration	Lipid transport and metabolism	Carbohydrate metabolism|Biosynthesis of other secondary metabolites
MSMEG_6944	lcl|NC_008596.1_cds_YP_891136.1_6714		hypothetical protein	0	1.05111	2.07212	Rv3922c	Rv3922c	Possible hemolysin	virulence, detoxification, adaptation	Function unknown	Not assigned to any KEGG category	0.0173298	2.94851	0.00302212	141	47	70	30	25	26	18.611	5.769	9.385	5.361	3.446	4.079
