# Supplementary material for: Aureolic Acid Group of Agents as Potential Antituberculosis Drugs
Source: Antibiotics (Basel). 2020 Oct 19;9(10):715. doi: 10.3390/antibiotics9100715 (PMC7650759; doi:10.3390/antibiotics9100715)
Supplement: Supplementary file 1 [file antibiotics-09-00715-s001.zip › TableS1.xlsx]

## Sheet: tuberculosis
Table S1. Characterization of G4s sequences in the Mycobacteria genomes
Tool	Start	End	Length	Strand	PQS	G4Hunter	pqsfinder	Score
G4iMGrinder	4201269	4201285	17	+	GGGGCGGGCGGGCGGGG	69	71	70
G4iMGrinder	916825	916843	19	+	GGGTGGGGTGGGGGCCGGG	66	69	68
G4iMGrinder	497335	497353	19	+	GGGCGGGGCGGGGGCTGGG	67	69	68
G4iMGrinder	2613901	2613919	19	-	GGGATGGGTGGGGTTGGGG	66	69	68
G4iMGrinder	149506	149523	18	+	GGGGCGGGCGGGTTGGGG	67	70	68
G4iMGrinder	2693188	2693210	23	+	GGGGAGCGGGGGGGCCGGCGGGG	64	70	67
G4iMGrinder	2961496	2961517	22	-	GGGGGTCTGGGTGGGGCCGGGG	64	70	67
G4iMGrinder	3747992	3748014	23	+	GGGCGGCGGGGCGGGGGCCGGGG	63	70	66
G4iMGrinder	1619002	1619022	21	+	GGGCTGGCGGGGACGGGGGGG	64	67	66
G4iMGrinder	3163644	3163663	20	+	GGGCACCGGGGGGGCTGGGG	59	68	64
G4iMGrinder	725216	725232	17	+	GGGCGGGCGGGTAGGGG	60	66	63
G4iMGrinder	4190333	4190350	18	-	GGGCGGGGCGTGGGAGGG	58	66	62
G4iMGrinder	308366	308415	50	+	GGGGGCCGGGGCTGGGGCTGGAGTTGGGGTGGGGGTCGGGATACTCGGGG	55	68	62
G4iMGrinder	3117798	3117819	22	-	GGGGGCGGGCAGCGGGATGGGG	59	66	62
G4iMGrinder	3731344	3731365	22	-	GGGTGGGGTGTCGGGGTTTGGG	57	66	62
G4iMGrinder	1386007	1386032	26	-	GGGCTATGGGGCAACGGGGGGGCGGG	56	66	61
G4iMGrinder	2961155	2961172	18	-	GGGCAGGGCGGGCTGGGG	56	66	61
G4iMGrinder	1091953	1091994	42	+	GGGTGGGGTCGGGGCCGACGGGGGTCGCGGGGGGGACTCGGG	54	66	60
G4iMGrinder	240961	240983	23	+	GGGGGCCGTTGGGTGGGGTTGGG	55	65	60
G4iMGrinder	839078	839107	30	+	GGGGCAGGCGGGGCCGGCGGGGCGGGCGGG	54	66	60
G4iMGrinder	1415758	1415775	18	-	GGGCCGGGGCGGGATGGG	53	66	60
G4iMGrinder	1502031	1502055	25	+	GGGACGGTGGGCGTGGGGGTTGGGG	57	63	60
G4iMGrinder	1991692	1991714	23	-	GGGCGGGGCGGGCGGATTCGGGG	54	65	60
G4iMGrinder	2387532	2387556	25	-	GGGCGGTGGGGGAGGGGCCGGCGGG	56	63	60
G4iMGrinder	2530942	2530967	26	-	GGGGCCGGGTTGGGGACGGTGTGGGG	55	66	60
G4iMGrinder	3463546	3463576	31	-	GGGGGGCGGGGTGTCGCGGCGGGGGTGTGGG	58	62	60
G4iMGrinder	3296988	3297009	22	-	GGGTGGGGCGAGGGCGCCGGGG	52	66	59
G4iMGrinder	271586	271603	18	+	GGGCGGGCCGGGGTCGGG	51	66	58
G4iMGrinder	906308	906329	22	+	GGGTCCGGGGTCTGGGGCAGGG	50	66	58
G4iMGrinder	1557637	1557655	19	+	GGGCGGGCTGGGTTCGGGG	53	64	58
G4iMGrinder	3364835	3364863	29	-	GGGGGGGGAGGTGTCGAGCTGGGTTGGGG	53	64	58
G4iMGrinder	2743727	2743750	24	-	GGGATGCAGCGGGGTTGGGCGGGG	51	64	58
G4iMGrinder	969644	969671	28	-	GGGGCCGGCGGGCTCGGGGGGACCGGGG	52	64	58
G4iMGrinder	1982035	1982071	37	+	GGGGTGGTGATGGGTGGGGTGGTGATTTGGGGGAGGG	54	61	58
G4iMGrinder	2359409	2359439	31	-	GGGTGGCGGGGGGATCGGGTTCGGGGTCGGG	54	62	58
G4iMGrinder	2482577	2482609	33	-	GGGGACGGGCTTGGGTGCGGGCTTGGGGGCGGG	52	64	58
G4iMGrinder	3695194	3695213	20	-	GGGGTGGGTGCGGGATCGGG	52	64	58
G4iMGrinder	358005	358028	24	+	GGGGACGTCGGGAATGGGGACGGG	50	64	57
G4iMGrinder	1630853	1630876	24	-	GGGGCGGGATGGGTGGCTCCGGGG	50	64	57
G4iMGrinder	1998172	1998200	29	-	GGGGTGATCGCGGGGCGGGCGGGTGAGGG	50	64	57
G4iMGrinder	2262729	2262757	29	-	GGGGTGATCGCGGGGCGGGCGGGTGAGGG	50	64	57
G4iMGrinder	3377089	3377117	29	-	GGGGTGCTGGGGCGTTGGGGTTTGTTGGG	50	64	57
G4iMGrinder	3379526	3379554	29	-	GGGGTGCTGGGGCGTTGGGGTTTGTTGGG	50	64	57
G4iMGrinder	2982470	2982506	37	-	GGGGTCTGGGGATTTGTACGGGTCTGGGGTTGTGGGG	49	65	57
G4iMGrinder	2735	2755	21	+	GGGTACTGGGCCGGGGGTGGG	50	62	56
G4iMGrinder	1647023	1647052	30	-	GGGTCAGGGGAGCCTGGGTCGGGGGCTGGG	48	63	56
G4iMGrinder	3398544	3398565	22	-	GGGCGGCTGGGCTGGGGTTGGG	50	62	56
G4iMGrinder	486641	486662	22	+	GGGGTGGGTTTAGGGAAGCGGG	49	62	56
G4iMGrinder	1813460	1813484	25	+	GGGATGGGGGCCTGGGCATCTGGGG	48	63	56
G4iMGrinder	2373397	2373422	26	-	GGGTGAGGGGGAAGCCGGGAGAGGGG	51	62	56
G4iMGrinder	71247	71265	19	+	GGGCGGGGTCCGGGTCGGG	49	64	56
G4iMGrinder	149893	149929	37	+	GGGGCGCCGGGGACTGGGCAGGCCGGCGGGGCTGGGG	47	65	56
G4iMGrinder	494619	494646	28	+	GGGATGTTGGGGTTGGCGGGGGAGCGGG	52	60	56
G4iMGrinder	558914	558945	32	+	GGGTAGGGGTTGTCGGGGCCGGGCAGATGGGG	48	65	56
G4iMGrinder	837414	837462	49	+	GGGGGAGGCGGGGTCGGTGGGCTGTGGGGCGCCGGTGGGGCCGGCGGGG	50	63	56
G4iMGrinder	1488947	1488976	30	-	GGGCGGTGAGGGCGGGGCCGGCGGGGCGGG	50	63	56
G4iMGrinder	1986054	1986074	21	+	GGGTCGGGTGCTGGGGCTGGG	49	62	56
G4iMGrinder	2001334	2001355	22	+	GGGAACGGCGGGATGGGCGGGG	50	62	56
G4iMGrinder	2323185	2323213	29	+	GGGGCACGCTGTGGGGAGTCGGGCTGGGG	47	64	56
G4iMGrinder	2825681	2825705	25	+	GGGGCTGGGGCCTCCTGGGCCGGGG	44	68	56
G4iMGrinder	3258338	3258418	81	-	GGGTGTGCTGCCATGGGGTGGTGGGCAGCACGGGGTGGGGTTCGGGGGGGTGGGGAGTCTGGGGGGGATGGGTGGTGTGGG	49	63	56
G4iMGrinder	3735212	3735233	22	+	GGGAAAAGGGTGAGGGCTGGGG	49	62	56
G4iMGrinder	4031909	4031937	29	-	GGGGGCCGGGGCGGCACCGGGGCTGCGGG	47	64	56
G4iMGrinder	4094171	4094200	30	+	GGGGCGGGCGGGAACGGCGGGGCCGGCGGG	48	63	56
G4iMGrinder	295666	295683	18	+	GGGTTGGGTAGGGTTGGG	50	61	56
G4iMGrinder	3337124	3337153	30	-	GGGGGAGATCCGGGTGGCCGGGGTGCGGGG	48	62	55
G4iMGrinder	3727692	3727718	27	-	GGGGGTGGGGTGGCCGGGTCCGGCGGG	49	61	55
G4iMGrinder	334511	334535	25	-	GGGCGGGGCCGGCGGGGCCGGCGGG	47	63	55
G4iMGrinder	672196	672232	37	-	GGGGCGGGCGGGCGAGGTGGGGACGGCGGCAAAGGGG	49	61	55
G4iMGrinder	1036753	1036773	21	+	GGGTTTGGGGCGGGCTCTGGG	48	62	55
G4iMGrinder	2336331	2336358	28	-	GGGGAGGGGTTCCGGGGATCATTACGGG	46	64	55
G4iMGrinder	2804631	2804661	31	-	GGGGCCGGTGGGGCCGGCGGCGCGGGTGGGG	48	62	55
G4iMGrinder	1473827	1473848	22	+	GGGTGCGGGAGGGAACGCGGGG	48	62	55
G4iMGrinder	3560052	3560081	30	+	GGGGTGTGGGGCGAGGCCGGGTTCGAGGGG	48	62	55
G4iMGrinder	3664107	3664133	27	-	GGGTGGGCTCGGGTTGCGCGGGCGGGG	45	62	54
G4iMGrinder	4268612	4268630	19	-	GGGCGGCTGGGTGGGCGGG	49	60	54
G4iMGrinder	21865	21890	26	+	GGGTGGGGCCGGGCGCCCGGGCGGGG	43	66	54
G4iMGrinder	584409	584438	30	+	GGGGCCGGCCGCGGGTTGGGCGGGCTGGGG	44	63	54
G4iMGrinder	3733450	3733480	31	+	GGGGATGGGGATGTCCGGGACGGTAAAGGGG	46	62	54
G4iMGrinder	4274521	4274542	22	-	GGGGATGGGCGGGACCGGCGGG	47	62	54
G4iMGrinder	14099	14117	19	-	GGGCAGGGTGTTGGGTGGG	47	60	54
G4iMGrinder	132473	132495	23	+	GGGTGGGATGGGCGGCAACGGGG	48	60	54
G4iMGrinder	244068	244096	29	+	GGGGTGGGCGCGGGGCTGGCGGTGATGGG	48	59	54
G4iMGrinder	833353	833383	31	+	GGGGCGCCGGGGACCGGGGCCGCCGGCGGGG	42	66	54
G4iMGrinder	837308	837339	32	+	GGGTGGCGGCGGGGCCGGTGGGGCCGGCGGGG	48	60	54
G4iMGrinder	839786	839815	30	+	GGGGCCGGCGGGGCCGGCGGGGCCGGCGGG	45	62	54
G4iMGrinder	969536	969567	32	-	GGGCGGGCAGGGCGGTATGGGGGCAGCCGGGG	47	61	54
G4iMGrinder	1189549	1189569	21	+	GGGTGGGCCGGGGGCGCCGGG	46	62	54
G4iMGrinder	1212235	1212269	35	+	GGGTTGTGGGGCCACGGGGGTGCCGGCGGGGCGGG	46	63	54
G4iMGrinder	1633577	1633625	49	-	GGGGCCGGCGGGGCCGGTGGGGTTGGCGGGACCGGCGGGGCCGGCGGGG	45	63	54
G4iMGrinder	1637179	1637227	49	-	GGGGCCGGCGGGGCCGGTGGGGTTGGCGGGACCGGCGGGGCCGGCGGGG	45	63	54
G4iMGrinder	1732226	1732250	25	+	GGGGCGTGGGCAGCGGGGCACCGGG	44	63	54
G4iMGrinder	1879643	1879670	28	+	GGGTGATGGGGTTATTGGGGCTGGTGGG	48	60	54
G4iMGrinder	2339498	2339520	23	-	GGGGGTGGGCCGGGCGGCATGGG	49	60	54
G4iMGrinder	2394940	2394966	27	-	GGGTCGGGACGATGGGGCTGGGCTGGG	45	62	54
G4iMGrinder	2400199	2400220	22	-	GGGATCATGGGTGCGGGCGGGG	47	62	54
G4iMGrinder	3116214	3116241	28	+	GGGGGTGTGCTGGCGGGCTGGGGCCGGG	47	60	54
G4iMGrinder	3275401	3275425	25	-	GGGCTGCGGGGTTATCGGGCCGGGG	44	63	54
G4iMGrinder	3920194	3920214	21	-	GGGTGGGCCCAAGGGGGTGGG	45	62	54
G4iMGrinder	3931827	3931857	31	+	GGGGCCGGCGGGGCCGGCGGGCAAGGCGGGG	46	62	54
G4iMGrinder	3946616	3946646	31	+	GGGGCCGGCGGGGCCGGCGGGCAAGGCGGGG	46	62	54
G4iMGrinder	3720911	3720931	21	+	GGGAGGGGACCAGGGCATGGG	45	62	54
G4iMGrinder	3767105	3767150	46	-	GGGGGGTGTCGGTGGGGATTGGTGTCGGGCTGGGAAGGGGAATGGG	49	59	54
G4iMGrinder	1914951	1915002	52	+	GGGCGGTAGGGGAGGGCCAGCGGGGGATCTTATCTCGAGGGATGGGGTGGGG	44	62	53
G4iMGrinder	4124329	4124356	28	-	GGGAGGGCCTACGGGGGAGGCGCTGGGG	46	60	53
G4iMGrinder	94088	94126	39	+	GGGGTTTTGGATGGGGTCGGGGGCGCAGTTCGGGCTGGG	46	60	53
G4iMGrinder	162308	162332	25	+	GGGTGGGTCGGGGGCGGATTTCGGG	48	58	53
G4iMGrinder	672837	672876	40	-	GGGGCGGGGCCGGCGGCACGGGCGGGACGGGCCTGCGGGG	43	63	53
G4iMGrinder	787423	787450	28	+	GGGGTGCTGGGTTGGGGCAGGCTCTGGG	46	60	53
G4iMGrinder	1445073	1445130	58	+	GGGTTATCAGAAGGGGTTTCGGGGTCGGGGGGATCGGGTGGCCGATGGGGTGCAGGGG	45	61	53
G4iMGrinder	1787980	1788010	31	+	GGGGGTCGGGTTCGGGACCGTTGGGGCCGGG	44	62	53
G4iMGrinder	2805340	2805369	30	-	GGGGTGGGCGGCAACGGTGGTCGGGGAGGG	48	58	53
G4iMGrinder	3118524	3118552	29	-	GGGGCCAGGGTGGCGTGGTGGGTGAGGGG	47	59	53
G4iMGrinder	2357725	2357757	33	-	GGGGTTGCCGGGGGAGCCGGCGGGTCAGCGGGG	43	60	52
G4iMGrinder	3727726	3727747	22	+	GGGACGGGGTGGCCGGGCCGGG	43	62	52
G4iMGrinder	2840802	2840825	24	-	GGGCCTGGGCGCGCTGGGGGCGGG	43	60	52
G4iMGrinder	4321066	4321094	29	+	GGGGTCGGGCTGGGCGGCACTGGGCTGGG	43	60	52
G4iMGrinder	4398552	4398578	27	-	GGGTGCGGCCGGGAAACGGGGCCGGGG	42	61	52
G4iMGrinder	4192065	4192090	26	-	GGGGGCGGGACGTGGGTTTGTGCGGG	45	58	52
G4iMGrinder	739947	739978	32	-	GGGTTGCGGGTGGGGCGGGGCGCTCGTTCGGG	44	61	52
G4iMGrinder	3906059	3906091	33	+	GGGCGGGTTTCTCGGGGTAGAGGGCTTCTGGGG	42	61	52
G4iMGrinder	3919319	3919348	30	-	GGGTCGGTTGGGGTCGGGGTCGCGGTCGGG	45	58	52
G4iMGrinder	2486408	2486444	37	+	GGGCGCATCGGTGGGGGTCGGGGTGTGGGCTGGCGGG	45	58	52
G4iMGrinder	2339825	2339859	35	-	GGGCTGGGGGTCGGCGCGCTGTCGGGGATGTGGGG	45	58	52
G4iMGrinder	2795546	2795573	28	-	GGGGCCGGCGGGACGGGCGGCAACGGGG	44	60	52
G4iMGrinder	102125	102144	20	+	GGGCGGGCGGTACGGGTGGG	46	59	52
G4iMGrinder	337535	337565	31	-	GGGGACCGGGGCCGACGGTGGGGCCGGCGGG	42	62	52
G4iMGrinder	410379	410415	37	+	GGGGTCGGCGGGGCAACCGCGGCCGGGGTCGGCGGGG	43	60	52
G4iMGrinder	623513	623545	33	+	GGGGGTGTGGGTGGGGCCGGTGGTGCTGGTGGG	48	55	52
G4iMGrinder	1575491	1575514	24	+	GGGCGCGGGCGACGGGGTCGTGGG	43	60	52
G4iMGrinder	1632536	1632605	70	-	GGGGCTGGCGGGGCGGGCGGGGCCGGCGGCCGGGGCGGAGACTTCGGGGGCGACGGCGGGACCGGTGGGG	43	60	52
G4iMGrinder	1714540	1714566	27	+	GGGGCGGCTTGGGCGCCGGGATCGGGG	44	61	52
G4iMGrinder	1724362	1724387	26	-	GGGTGGGATGCGGGGGTTGTTGCGGG	46	58	52
G4iMGrinder	1864020	1864050	31	-	GGGAACGGGGGGGCCGGTGGCATCGGCGGGG	46	57	52
G4iMGrinder	1959041	1959062	22	+	GGGCGGGATGGGCCTCTCGGGG	41	62	52
G4iMGrinder	2096102	2096124	23	+	GGGCTAGCAGGGCTGGGGTCGGG	43	60	52
G4iMGrinder	2379400	2379432	33	-	GGGGCTACCGGTGGGGCGGGCTTGGCGCTGGGG	43	60	52
G4iMGrinder	2424172	2424220	49	-	GGGGCCGGCGGGGCCGCCGGGCTGTGGGGCCATGGCGGGGCCGGCGGGG	40	63	52
G4iMGrinder	2801829	2801859	31	-	GGGGACGGCGGTGACGGCGGGTCGGGCGGGG	46	57	52
G4iMGrinder	2803040	2803069	30	-	GGGCGCTAGCGGTGGGGCCGGGGCCAGGGG	43	62	52
G4iMGrinder	2804936	2804974	39	-	GGGCCTGGGTGGGGCTGGCGGAGCCGGGGGGGCGTCGGG	44	60	52
G4iMGrinder	3112529	3112547	19	-	GGGATCGGGTCGGGTCGGG	43	60	52
G4iMGrinder	3171019	3171040	22	-	GGGCATCGGGCGGGCAACGGGG	43	62	52
G4iMGrinder	3320589	3320613	25	-	GGGTTGCCGGGGCCGACGGGGCGGG	42	63	52
G4iMGrinder	3742341	3742390	50	-	GGGGCGCCGGGGACCGGGCAGCCCGGTGGGGCCGGGGGGTTGTTGTGGGG	41	62	52
G4iMGrinder	3881014	3881037	24	+	GGGCTACGGGGCGGTCTGGGTGGG	45	60	52
G4iMGrinder	3847684	3847717	34	+	GGGGGCGGGGGCGGGTAGGTCCAGAAGGCCGGGG	47	58	52
G4iMGrinder	408601	408631	31	+	GGGACTAACGGGGGTGGGGCAAGGAGGCGGG	47	57	52
G4iMGrinder	2630457	2630481	25	+	GGGGCGGGCGCGGGATTGGTGCGGG	45	58	52
G4iMGrinder	345475	345508	34	-	GGGATGGGGACCGGGGGCGGGTTCAGGCCAAGGG	42	60	51
G4iMGrinder	2999832	2999858	27	-	GGGGGGGCATCTGGGGCCGAACCTGGG	41	61	51
G4iMGrinder	4241633	4241665	33	+	GGGGTGTTCGCGGGGTTGGCCGGGTCGCTGGGG	42	60	51
G4iMGrinder	1094757	1094776	20	-	GGGCCGGGGTTGGGCCCGGG	38	64	51
G4iMGrinder	2053667	2053694	28	+	GGGCGGCGGGGTCATCCTGCGGGAGGGG	42	60	51
G4iMGrinder	925483	925517	35	+	GGGTGTCATCGGAGGGGCCGGTGGGGCAGGCGGGG	44	58	51
G4iMGrinder	1982091	1982146	56	+	GGGGTCGATGGTCAGCGGTGGGGTGGTGATGGGTGGGGTGGTGATTTGGGGGAGGG	46	56	51
G4iMGrinder	2468287	2468330	44	-	GGGGGTAGTCCAGGGCTTGGGGTTCGTGGGATGAGGGCTCGGGG	42	60	51
G4iMGrinder	2805669	2805696	28	-	GGGACGGGTGGATGGCTGGCGGGTGGGG	46	56	51
G4iMGrinder	2887728	2887755	28	-	GGGGTCGGCGGGCGGGGCGCCCCAGGGG	38	64	51
G4iMGrinder	4338287	4338312	26	-	GGGTGCGGAAGGGCTGTGGGCAGGGG	44	58	51
G4iMGrinder	4369470	4369501	32	+	GGGGCGCCCGGCGGGGGTGGGGGCACCGCGGG	42	60	51
G4iMGrinder	644496	644520	25	-	GGGCTTCTAGGGGGGGCAGCACGGG	42	58	50
G4iMGrinder	3039659	3039687	29	-	GGGGCTGGGCGCCGACGGGGTGTTGCGGG	40	59	50
G4iMGrinder	3148418	3148440	23	+	GGGTTCGGGCTGACCGGGCGGGG	40	60	50
G4iMGrinder	3861900	3861937	38	+	GGGCCCGGCCGGGGCCGCCGGGGTTTGCGGGGCTGGGG	37	64	50
G4iMGrinder	2943242	2943271	30	+	GGGGCGGGTTGTGCGGGGGCGCTCATCGGG	42	58	50
G4iMGrinder	4359121	4359175	55	+	GGGATGGGTGTGATTGGGGTTCCCGGGGTGATCGGGGTTCCCGGGGTGATCGGGG	37	62	50
G4iMGrinder	382536	382560	25	+	GGGTGATCCGGGAGGGGAGCGAGGG	41	58	50
G4iMGrinder	1090751	1090800	50	+	GGGGCGCCGGGGACCGGGCAGAACGGTGGGGCGGGCGGAATCTTGTGGGG	40	60	50
G4iMGrinder	1091663	1091691	29	+	GGGGCGGCCGGGGCGGGCGGCGCGCCGGG	41	59	50
G4iMGrinder	2017758	2017787	30	+	GGGCAGCGGGGGTCGGGGTATGGCCTTGGG	43	58	50
G4iMGrinder	132596	132633	38	+	GGGCGGGGCCGGCGGGGCCGGCGGGTCCGGATTCGGGG	41	60	50
G4iMGrinder	201970	201996	27	-	GGGGAACCGGGTGCCATTGGGGTCGGG	39	61	50
G4iMGrinder	537763	537789	27	-	GGGGTATTGGTGGGCGCGGGTGATGGG	44	56	50
G4iMGrinder	623627	623699	73	+	GGGGGTGCGGGTGGGGCCGGTGGTGCTGGTGGGTGGTTGCTTGGTAATGGGGGGGCCGGCGGGGCCGGCGGGG	44	57	50
G4iMGrinder	624152	624184	33	+	GGGGGTGCCGGTGGGGCCGGTGGTGCGGGTGGG	45	55	50
G4iMGrinder	678719	678747	29	+	GGGGGGATCGTTGGGATCGGCGGGCTGGG	45	54	50
G4iMGrinder	690097	690123	27	-	GGGGAACCGGGTGCCGTTGGGGTCGGG	40	61	50
G4iMGrinder	826139	826163	25	+	GGGACCGCCCGGGGCGGGCAAGGGG	36	63	50
G4iMGrinder	854659	854682	24	+	GGGCCGGGGATTGGGTCGTTTGGG	41	60	50
G4iMGrinder	926984	927071	88	+	GGGGCCGGCGGGGCCGGCGGATCGGGCAACAACGTCGGGGGGGCCGGCGGGGCCGGTGGGGTCGGTGGGCTGTTCGGGGCCGGCGGGG	40	60	50
G4iMGrinder	927428	927469	42	+	GGGGCCGGCGGGGCCGGCGGGAACGGCGGCGGGGACGGCGGG	42	57	50
G4iMGrinder	969322	969351	30	-	GGGCGGTGAGGGAGGCAAAGGGGGTGAGGG	46	54	50
G4iMGrinder	1334454	1334477	24	-	GGGCAGGGGACGCGACGGGCCGGG	39	60	50
G4iMGrinder	1539713	1539730	18	-	GGGCCGGGCGGGCTCGGG	40	61	50
G4iMGrinder	1633773	1633805	33	-	GGGGGTGCGGCCGGGCTGTTGGGCGTGGGCGGG	42	57	50
G4iMGrinder	1636201	1636231	31	-	GGGAACGCTGGGGCTGGCGGCAAGGGCGGGG	43	57	50
G4iMGrinder	1637375	1637407	33	-	GGGGGTGCGGCCGGGCTGTTGGGCGTGGGCGGG	42	57	50
G4iMGrinder	1771026	1771045	20	+	GGGCGGGATACTGGGATGGG	42	59	50
G4iMGrinder	1830307	1830338	32	+	GGGGTCGGGTGCCGGGTACGGCGGTGGCGGGG	43	56	50
G4iMGrinder	1878557	1878587	31	+	GGGGGTATGGGTATGGGCCGGCGTTTCGGGG	43	57	50
G4iMGrinder	1880358	1880382	25	+	GGGTGGGCAGTCCGGGTTGGCGGGG	42	58	50
G4iMGrinder	1952161	1952180	20	+	GGGCGGGTACGGGTGCAGGG	42	59	50
G4iMGrinder	1998330	1998368	39	-	GGGTTGTGGGGTGTGACGGGGGCGCGGTCGGTGGCGGGG	46	54	50
G4iMGrinder	2045328	2045357	30	-	GGGGCCGGAGGGAATGGGGCGACCGGTGGG	42	58	50
G4iMGrinder	2062105	2062134	30	-	GGGTTCGGCGGGGCCGGCGGGGCCGGCGGG	42	58	50
G4iMGrinder	2208628	2208660	33	+	GGGTGATCGCGCAAATGGGGTTGGGGACCGGGG	40	60	50
G4iMGrinder	2262887	2262925	39	-	GGGTTGTGGGGTGTGACGGGGGCGCGGTCGGTGGCGGGG	46	54	50
G4iMGrinder	2529652	2529675	24	-	GGGTCGGGCCGGTGGGCACCGGGG	39	60	50
G4iMGrinder	2618097	2618125	29	-	GGGGCTCCGTGGGTTGGCGGGCACTGGGG	41	59	50
G4iMGrinder	2706970	2706998	29	+	GGGCGCTTGCCGGGGTGTGCGGGGTTGGG	41	59	50
G4iMGrinder	2803177	2803207	31	-	GGGAGGCAACGGGGGTCAGGGCGACGCGGGG	44	57	50
G4iMGrinder	2855203	2855222	20	+	GGGAAGCCGGGCGGGTAGGG	40	59	50
G4iMGrinder	2944367	2944397	31	-	GGGGCCGGCGGGAACGGCGGGATCGGTGGGG	44	57	50
G4iMGrinder	2961823	2961863	41	-	GGGTAATGGCGGGACCGGTGGGGCTGGTGGGGCTGCAGGGG	43	58	50
G4iMGrinder	3030288	3030314	27	-	GGGGAGTTGGGCGGGTCGCGGTGCGGG	43	56	50
G4iMGrinder	3325051	3325082	32	-	GGGCGGGTCGCGGTGGGCGGGGACAGTGCGGG	41	58	50
G4iMGrinder	3694983	3695010	28	+	GGGGTTGCGCGGGCACCTGCGGGGCGGG	39	60	50
G4iMGrinder	3699987	3700012	26	-	GGGGTGGTCGGGCATTCGGGCGCGGG	41	58	50
G4iMGrinder	3740842	3740873	32	-	GGGCGGGGACGGCGGCAAGGGCGGCAACGGGG	43	56	50
G4iMGrinder	3761488	3761520	33	-	GGGGTCACTGGTGGGGACACTCTCGGGGCTGGG	41	60	50
G4iMGrinder	3803276	3803305	30	+	GGGGCCGGCGGCCACGGCGGGGCGGGCGGG	41	58	50
G4iMGrinder	4031764	4031805	42	-	GGGGGTGTCGGCGGTGTCGGGGGTGCGGGCGGTCAGGGCGGG	45	54	50
G4iMGrinder	4110015	4110046	32	-	GGGGTTACCTGGGGGCCAGGGGAGAGTCCGGG	40	60	50
G4iMGrinder	4149205	4149225	21	-	GGGATGGGATGGGTGTTCGGG	43	58	50
G4iMGrinder	4298209	4298248	40	+	GGGGTGCCGGTCGGGGGGGTGCTCGCCGCGTGGGGCTGGG	41	59	50
G4iMGrinder	1952269	1952294	26	+	GGGCTGACGTTGGGCGGCGGGGTGGG	43	58	50
G4iMGrinder	2044769	2044788	20	+	GGGCTAGGGCAGGGTTAGGG	42	59	50
G4iMGrinder	3202008	3202034	27	-	GGGAGGGATGGGCGTTGGACTTTGGGG	43	56	50
G4iMGrinder	830232	830256	25	-	GGGCCGGGCGGGTGGCTCGATGGGG	41	58	50
G4iMGrinder	698423	698457	35	+	GGGGTGGGATTCGGGGCGGTCGGCGCGGGCCAGGG	42	59	50
G4iMGrinder	3529167	3529194	28	-	GGGACGTCCTGTAGGGGAAGGGGCTGGG	41	60	50
G4iMGrinder	1915032	1915068	37	+	GGGGTTCGACGGGGATCTCAGACTTGGGGGGATTGGG	42	56	49
G4iMGrinder	17882	17924	43	+	GGGGCGGCCCGGCCAGGGGGGGGTGTCTGGCTGGGCCGCGGGG	38	60	49
G4iMGrinder	3103836	3103860	25	+	GGGCAGCGGGGTGAGACCGGGTGGG	40	58	49
G4iMGrinder	2632993	2633037	45	-	GGGTATGGGGGGTGCTGGGGCGGGTATGCCGGCCGGGATGATGGG	41	57	49
G4iMGrinder	3615858	3615888	31	-	GGGTCGCGGGGAGGTTCTCGGGGAGCTTGGG	41	57	49
G4iMGrinder	674963	675001	39	-	GGGAATGGTGGGGCTGGCGGGACCGGCGGGGTCGGCGGG	42	56	49
G4iMGrinder	691967	691987	21	-	GGGAGGGACGCGGGCTGCGGG	40	58	49
G4iMGrinder	943020	943042	23	+	GGGAGGTCGTGGGTGGGTTCGGG	42	56	49
G4iMGrinder	1217108	1217147	40	+	GGGGCTGGCGGGTCCGCGGGACTGTGGGGTACCGGCGGGG	39	59	49
G4iMGrinder	1267398	1267420	23	-	GGGTGCCAGCGGGCGGGCCGGGG	38	60	49
G4iMGrinder	1310728	1310746	19	+	GGGCAACGGGCCGGGCGGG	38	60	49
G4iMGrinder	1489436	1489486	51	-	GGGGCTATTCGGCAACGGCGGGGCGGGTGGGGCCGGGGGTGACGGCCCGGG	39	59	49
G4iMGrinder	1573456	1573494	39	-	GGGGCGCCGGGGACCGGGCAGGCCGGCGGGGCCGGCGGG	38	60	49
G4iMGrinder	1605710	1605739	30	+	GGGTAGGGGACGGGCTGCGTGGGTTCCGGG	39	59	49
G4iMGrinder	1688141	1688166	26	+	GGGGTGGGCTGATCGGGCCGGATGGG	40	58	49
G4iMGrinder	1876320	1876347	28	+	GGGGCACGGGACGGGCACCACGTTGGGG	38	60	49
G4iMGrinder	2359359	2359391	33	-	GGGTCGTCTCCGGGGTGAGGGGCCGCGAAGGGG	38	60	49
G4iMGrinder	2424043	2424088	46	-	GGGGCCGGCGGGGCTGGTGGGAACGGAAGCAACGGGGTGACCGGGG	40	58	49
G4iMGrinder	3248278	3248358	81	-	GGGTGTGTTGCCACGGGGTGGTGGGGATGGGCGGATGTGGCTCGGGGGGGTGGGGGGTGTGCGGTGGGTGGATGGTGTGGG	44	54	49
G4iMGrinder	3586395	3586426	32	-	GGGCGAAGGGTGGGGTGACGTGCTGGTCGGGG	42	56	49
G4iMGrinder	3929614	3929651	38	-	GGGGGCGGGGCAACCATGGGGCTGCCGGGAGTGCCGGG	38	60	49
G4iMGrinder	1473942	1473979	38	+	GGGTAACCGGGTAGGGGTTGTGTGTGCGGGGTTGTGGG	39	57	48
G4iMGrinder	3604692	3604717	26	+	GGGCGAGGCGGGCAACCGGGCAGGGG	38	58	48
G4iMGrinder	1514046	1514079	34	+	GGGTTCGCCGCGGTGGGGTTGCTGGGGACCGGGG	39	58	48
G4iMGrinder	3617985	3618018	34	+	GGGTTCGGCAGCCGGGGCAACCGGCGGGGCGGGG	39	58	48
G4iMGrinder	916549	916570	22	+	GGGAAGGGCCACCCGGGCGGGG	33	62	48
G4iMGrinder	3745785	3745811	27	+	GGGGTGGGCGGGATGTTGATCAGCGGG	40	56	48
G4iMGrinder	3757996	3758022	27	+	GGGGTGGGCGGGATGTTGATCAGCGGG	40	56	48
G4iMGrinder	2032895	2032919	25	-	GGGGAGCCCACCGGGCCGGGCGGGG	33	63	48
G4iMGrinder	3215661	3215702	42	+	GGGGCTAGTCGGGGTGGGACAGGTCGGGGCGTCGTTCGCGGG	39	57	48
G4iMGrinder	1968248	1968268	21	+	GGGCGGGTACGCACGGGAGGG	39	58	48
G4iMGrinder	126261	126296	36	-	GGGACGGCGTTCGGGGCCGGGCGGGCGCCGGTGGGG	39	58	48
G4iMGrinder	623822	623854	33	+	GGGGGTGCCGCTGGGGCCGGCGGTGCGGGCGGG	40	55	48
G4iMGrinder	836756	836786	31	+	GGGCTCCGGTGGGGTCGGCGGGGCCGGCGGG	40	57	48
G4iMGrinder	929854	929891	38	-	GGGGCCGGCGGGTCCGGCGGCGGGTCCGGTGGGGCGGG	39	57	48
G4iMGrinder	965059	965087	29	+	GGGTGGCGCCGGGTCGGCGGGCGGCGGGG	41	54	48
G4iMGrinder	1213308	1213333	26	+	GGGCAGTGAGGGCGCCATGGGTGGGG	38	58	48
G4iMGrinder	1216853	1216880	28	+	GGGCCGGGGCAAGACGGCGGGCCCGGGG	35	60	48
G4iMGrinder	1399747	1399777	31	+	GGGGCCGGGTGAGCAGTTGACAGGGATGGGG	39	57	48
G4iMGrinder	1592651	1592680	30	+	GGGCGCCCTGGCTGTAGGGGTTGGGCGGGG	37	58	48
G4iMGrinder	1637080	1637119	40	-	GGGATGGGCGGGGCTGGCGGGGCTGGCGGCCCCGGCGGGG	38	59	48
G4iMGrinder	1724192	1724220	29	+	GGGGCGCAGCGGGGCTGGGCACAACCGGG	36	59	48
G4iMGrinder	1875423	1875451	29	+	GGGGATGGGATGCCGCTATCCGGGTGGGG	37	59	48
G4iMGrinder	1882711	1882738	28	+	GGGGCACGGGACCGGGACCATGCTGGGG	36	60	48
G4iMGrinder	1973205	1973240	36	-	GGGGTCGTGGGGGCCGGGCGCGTTGTGCTCGCGGGG	40	56	48
G4iMGrinder	1991735	1991782	48	-	GGGCAGGGTCACACGGGCGGGGCGGGCGGCGCCGGCGGGGCCGGCGGG	38	58	48
G4iMGrinder	2165279	2165316	38	+	GGGATTGAGGGGATCGTGATTGGCGGGGTAGTGAGGGG	42	54	48
G4iMGrinder	2356101	2356127	27	+	GGGTGTTGATAATGGGGCGGGATCGGG	40	56	48
G4iMGrinder	2502882	2502907	26	-	GGGCCGGAGGCGGGCCAGGGGCCGGG	37	58	48
G4iMGrinder	2536657	2536686	30	+	GGGATCGGCGGGATCGGTGGAGGGCTGGGG	42	54	48
G4iMGrinder	2558110	2558142	33	-	GGGTGTTAAACGGGGTACGCGGGGTGGTGAGGG	41	55	48
G4iMGrinder	2802916	2802969	54	-	GGGGTCGGTGGACATGGCGGGGACGGTGGGGTCGGCGGGGCCGCACCTTCGGGG	39	56	48
G4iMGrinder	2871308	2871329	22	-	GGGCGGGCGGGTGATCAGCGGG	39	57	48
G4iMGrinder	2922727	2922755	29	+	GGGGGCGCGGGCGGCGCGGGCGGCACGGG	42	54	48
G4iMGrinder	2943822	2943852	31	-	GGGGGCCGGTGGGAGCGCCGGGGCCGGCGGG	40	57	48
G4iMGrinder	2962034	2962072	39	-	GGGGCCGACGGGACGGGGGCTCCCGGTGGGCCGGGCGGG	36	60	48
G4iMGrinder	3009348	3009380	33	+	GGGTGGTTGTGATGGGGTGCGGCCGGGTCGGGG	42	55	48
G4iMGrinder	3238047	3238068	22	-	GGGTGCACGGGTGGGTGCAGGG	40	57	48
G4iMGrinder	3477403	3477432	30	-	GGGGTTCCGGATATGGGGTCGCCGGGTGGG	38	58	48
G4iMGrinder	3802643	3802684	42	+	GGGGGCACCGGAGGGACCGGCGGGGCCGGCGGGGCGGCCGGG	39	57	48
G4iMGrinder	3899754	3899794	41	-	GGGCGACGTGGTGCGGGGGTTGGGCGGGCTGGTCAGCGGGG	41	55	48
G4iMGrinder	4094036	4094068	33	+	GGGATTTTGTTCGGGTCCGGGGGGGCCGGCGGG	38	57	48
G4iMGrinder	4222217	4222242	26	-	GGGTGGGTGGGCCCGAGTGGGTAGGG	37	59	48
G4iMGrinder	4390880	4390914	35	-	GGGCAGATGTTGGGCGGGTGGCGCGGGGCGTCGGG	39	56	48
G4iMGrinder	2299883	2299910	28	-	GGGGCATGGGACCGGGACCACGTTGGGG	37	60	48
G4iMGrinder	2305952	2305979	28	-	GGGGCATGGGACCGGGACCACGTTGGGG	37	60	48
G4iMGrinder	3583798	3583824	27	+	GGGTTAGGGAATCGGGTAGGGCCAGGG	37	58	48
G4iMGrinder	787008	787040	33	+	GGGGGATTTTGTCTGGTGGGCGGGAATCTGGGG	42	55	48
G4iMGrinder	2966438	2966469	32	-	GGGTTAGGGGGCATTGAGTGGCCCGGGGTGGG	39	56	48
G4iMGrinder	3902817	3902842	26	-	GGGCGGGTACCGGGAGGGTTAGCGGG	38	59	48
G4iMGrinder	4121820	4121851	32	-	GGGCGGGTGAGTCACTGCGGGATCGGGGCGGG	38	58	48
G4iMGrinder	3812839	3812870	32	-	GGGACCGGGGTTGGGTATTCGGATCGTCGGGG	38	56	47
G4iMGrinder	823545	823571	27	-	GGGCGGGTTGGGCCGCGGGCGCGCGGG	36	58	47
G4iMGrinder	1091060	1091088	29	+	GGGGGCTCCGGCGGGACGGGCGGCGCGGG	40	54	47
G4iMGrinder	3747475	3747506	32	-	GGGCGGGGTGTCGGGTTTCGGCAACTTCGGGG	38	56	47
G4iMGrinder	2653248	2653280	33	-	GGGCGAGGTCGGGCCCGGGGGAGGGCCGGCGGG	37	57	47
G4iMGrinder	3340396	3340440	45	-	GGGAACGGGTGGGCGGGATCGACGGCCAGCGGGGTCAGGACGGGG	37	57	47
G4iMGrinder	251133	251153	21	+	GGGCGCCGGGTTCGGGCTGGG	36	58	47
G4iMGrinder	517028	517055	28	-	GGGAAGCGCTGTTGGGCTGGGGAGCGGG	38	56	47
G4iMGrinder	623753	623787	35	+	GGGCTGTTCGGGTTTGGTGGGGACGGCGGCTGGGG	41	53	47
G4iMGrinder	837201	837291	91	+	GGGGCCGGCGGGTCCGGCGCGGCGGGCTCGGGCGCGCCCGGCGGGGCGGGCGGGGCTGCCGGGCTGTGGGGTACCGGCGGGGCCGGCGGGG	35	59	47
G4iMGrinder	925817	925873	57	+	GGGGCCGGCGGGTCCGGCGGTACCGGTGGGGCTGGTGGGACGGGTGGGGCCGGCGGG	38	56	47
G4iMGrinder	961289	961320	32	-	GGGCCATGCGCTGGGTCTGGTGGGGCGCGGGG	38	56	47
G4iMGrinder	969725	969764	40	-	GGGTTGATCGGCATCGGCGGGACCGGGGGGGCCGGAGGGG	39	55	47
G4iMGrinder	1099224	1099266	43	-	GGGTTGACGGTACTGGGTTGGCTGCGGGGGCGGGGACGGTGGG	41	53	47
G4iMGrinder	1189776	1189807	32	-	GGGCGTCGCGGGTGGTGCCGGCGGGGCCGGGG	38	56	47
G4iMGrinder	1191500	1191531	32	-	GGGCGTCGCGGGTGGTGCCGGCGGGGCCGGGG	38	56	47
G4iMGrinder	1486955	1487003	49	+	GGGGATCGGGCGTCGGGGTTGCCGCATTGTGCGGGGCTGGCGGGCAGGG	37	57	47
G4iMGrinder	1619250	1619282	33	-	GGGGCCGGCGGGTTGCTGTGGGGCAACGGCGGG	39	55	47
G4iMGrinder	1847505	1847533	29	-	GGGGCATCGTGGGTTGGTCGATGGGTGGG	40	54	47
G4iMGrinder	1863706	1863738	33	-	GGGCTGATATGGGGCAACGGTGGGGCCGGTGGG	39	55	47
G4iMGrinder	1879548	1879594	47	+	GGGGATGTATCCCGGCGGCGGGGAACTGGGTGTCGACGGGGCAGGGG	37	57	47
G4iMGrinder	1991261	1991317	57	-	GGGGGCCCCGCGGGCACCGCCGCAGGTGGGGCGGGTGGGGCGGGTGGGGCGCCCGGG	32	62	47
G4iMGrinder	2163696	2163723	28	+	GGGGGATGCGGGAAATAGGGACGCCGGG	38	56	47
G4iMGrinder	2651414	2651452	39	+	GGGCGGGGTCGGCGGCGATGGATGGGTGGGCGGCGAGGG	41	53	47
G4iMGrinder	2810789	2810815	27	-	GGGTGGGGTGTTTCGGGTGACCGAGGG	38	56	47
G4iMGrinder	3004897	3004929	33	-	GGGTGCGGGTGGAATACCGGGGCGACGGCGGGG	39	55	47
G4iMGrinder	3098722	3098749	28	-	GGGGAGCGGGCTAAGCGGGAAAAGCGGG	38	56	47
G4iMGrinder	3205660	3205680	21	-	GGGCGCGGGCATTGGGCCGGG	36	58	47
G4iMGrinder	3275712	3275743	32	-	GGGGTAAACGTAGGGAATCGGGACGTGCGGGG	38	56	47
G4iMGrinder	4047881	4047916	36	-	GGGTGGGTGCGCTGGTGACGGGGTGGTGGATCGGGG	42	52	47
G4iMGrinder	4346502	4346533	32	-	GGGGTCAACCGGGGGCCACGGGTAATGGTGGG	38	56	47
G4iMGrinder	993815	993842	28	+	GGGAGGGTGATTTTGGGCTGTTCTGGGG	38	56	47
G4iMGrinder	1661	1696	36	-	GGGGTGTGTGTTGGGTCGGTGGGGATGAGGCGTGGG	42	52	47
G4iMGrinder	1220202	1220229	28	+	GGGACGGGTGCGGGGCCTGATGGCTGGG	38	56	47
G4iMGrinder	403424	403461	38	+	GGGCGCGGCGGGCGCAGCCGGGGCCGCGGGCGTTGGGG	35	57	46
G4iMGrinder	1561098	1561144	47	+	GGGGGTGCAGGGCGGGCGCCCGGAGGCGCTGGGCGGTCTGGGCGGGG	37	55	46
G4iMGrinder	1649898	1649927	30	+	GGGCCGGGGGAGGGCGCGGTGGCCTATGGG	38	54	46
G4iMGrinder	3224954	3224980	27	-	GGGGGCATGGGCATACCGGGCATAGGG	37	56	46
G4iMGrinder	3830214	3830248	35	-	GGGATCACTGGGTGCCATGCGAGGGCGTGGGGGGG	36	56	46
G4iMGrinder	1667793	1667837	45	-	GGGTCGCCGGGGATGTTGGCGCTGGGGATCATGGGCAGCGTGGGG	36	55	46
G4iMGrinder	4049630	4049657	28	-	GGGTGGGCGGGCCGATCCGGCGATGGGG	35	56	46
G4iMGrinder	4339542	4339577	36	-	GGGGGACGCGTCGGGGTTTGTTGCGGGCTCGGTGGG	39	52	46
G4iMGrinder	228686	228721	36	-	GGGTCGGGGCCGGGTGGGTGATCGTGAGGCCCGGGG	35	58	46
G4iMGrinder	1275031	1275064	34	+	GGGGCGGGTGTTGGAAGTCGGGGCCGGCGTCGGG	39	54	46
G4iMGrinder	3745716	3745751	36	-	GGGCTTCTTCAACACCGGGGCGGGCGGGGGCTCGGG	35	58	46
G4iMGrinder	3821754	3821787	34	+	GGGAAAGCTCGGGCGGATGAAGGGGATCTTGGGG	38	54	46
G4iMGrinder	3904406	3904436	31	-	GGGCGCGACGGCGGGATCGGGATGGTTGGGG	39	52	46
G4iMGrinder	4358730	4358763	34	-	GGGCCAGCATGCGGGCGGGGGGACGCAGTCGGGG	38	54	46
G4iMGrinder	2201269	2201307	39	+	GGGGTCTGATGGCCAGGGGCAGGGTCGTGTGCATTGGGG	37	54	46
G4iMGrinder	3589535	3589563	29	-	GGGACCTCGCGAGCCGGGGCCGGGGTGGG	34	59	46
G4iMGrinder	2423792	2423848	57	-	GGGGCCGGCGGCGCCGGTGGGGCCGGTGGGGCCGGTGGGGCCGGTGGGCACGTCGGG	36	55	46
G4iMGrinder	20286	20310	25	+	GGGCGGGTGCGCAGTGGGCGGCGGG	38	54	46
G4iMGrinder	79707	79737	31	+	GGGCGGGTTGGGCAAGGTACGGCGGCTGGGG	40	52	46
G4iMGrinder	238789	238822	34	-	GGGAGTGCGGGGGGGTGCAGACTCACCGGGCGGG	37	56	46
G4iMGrinder	331775	331814	40	-	GGGGTGGGTCGGCCATGGGACGCTCGACGTGGGGGATGGG	38	55	46
G4iMGrinder	453092	453122	31	-	GGGGGAGGGAGCGCGGGTGGTCGCCGGCGGG	40	52	46
G4iMGrinder	533230	533268	39	-	GGGAGGGGCCAAAGGGCCGAGGTCGGCGGGGACGATGGG	37	56	46
G4iMGrinder	581753	581783	31	+	GGGCAGGGACCGCATCGGTGGGGCGCCGGGG	35	57	46
G4iMGrinder	587707	587735	29	-	GGGGGGGACTTGGGCCAGCGCGGCTCGGG	37	54	46
G4iMGrinder	675120	675178	59	-	GGGGCCGGCGGGATCGGCGGCAACGGCGGGGCCGGCGGGGCCGGCGGGGTGCTGATGGG	37	54	46
G4iMGrinder	799137	799166	30	-	GGGCTAATCGCAGTTTGGGTGTAGGGGGGG	38	54	46
G4iMGrinder	893835	893869	35	+	GGGGCGTGGGAGAGCGGGTGGAGTCCTTTGTGGGG	38	53	46
G4iMGrinder	898244	898275	32	+	GGGCCGGGCTGCGGCTGGGCTGGGCCGCGGGG	35	58	46
G4iMGrinder	926705	926736	32	+	GGGGCCGGCGGCGCGGGCGGGGCCGTCACGGG	36	56	46
G4iMGrinder	1022659	1022689	31	+	GGGTCGGGGCCGTGTAGAGGGCGCCTTGGGG	35	57	46
G4iMGrinder	1216958	1216997	40	+	GGGCTGATCGGCAACGGCGGGGCCGGGGGCGGCGGCGGGG	41	52	46
G4iMGrinder	1217588	1217627	40	+	GGGACCGGCGGGGCCGGTGGGGACGGTGGCGCCGGCGGGG	39	52	46
G4iMGrinder	1238488	1238514	27	+	GGGGGCGTCCGAGGGAGCCGGGCTGGG	37	56	46
G4iMGrinder	1240699	1240725	27	-	GGGGTCACCGGCGGGCGCTGGGTCGGG	36	56	46
G4iMGrinder	1284617	1284650	34	+	GGGGGCGGCGGGTGCGGGTTCCGCAACTTTGGGG	38	54	46
G4iMGrinder	1414632	1414677	46	+	GGGCCACGGGTTGGTTTTGCGCGGGGTCTGGGCCCAGGGGCTGGGG	34	59	46
G4iMGrinder	1489558	1489588	31	-	GGGGACCGGGCAAGCCGGCGGGGCCGGCGGG	35	57	46
G4iMGrinder	1532178	1532202	25	+	GGGTGAGTGGGAGGCCATGGGTGGG	38	54	46
G4iMGrinder	1573161	1573202	42	-	GGGGCAGCGGAGGGTCCGGCGGCACCGGCGGGCAAGGGGGGG	39	54	46
G4iMGrinder	1573263	1573320	58	-	GGGGCCGGCGGATGGCTGTGGGGCAACGGCGGGGCCGGCGGCAATGGCGGGGTCGGGG	40	52	46
G4iMGrinder	1633991	1634033	43	-	GGGGCCGGCGGGCAGAGCCTGCTGGGCGGGGCAACCGGCGGGG	34	57	46
G4iMGrinder	1637593	1637635	43	-	GGGGCCGGCGGGCAGAGCCTGCTGGGCGGGGCAACCGGCGGGG	34	57	46
G4iMGrinder	1646922	1646962	41	-	GGGTGGGCGCGGGCTGGGCGCCGGCGACAGGGGTACGTGGG	35	56	46
G4iMGrinder	1836758	1836781	24	+	GGGCACGGCCCGGGGTGGGCCGGG	33	60	46
G4iMGrinder	1882253	1882284	32	+	GGGCGGGTGGCGTATGTGCTGGGGTTGGAGGG	40	52	46
G4iMGrinder	1889432	1889471	40	+	GGGCGCTGATCGGGGGCGTCTGATGGCGGGGTTGGCGGGG	41	52	46
G4iMGrinder	2062006	2062053	48	-	GGGGTGGGCGGTATTGGTGGGGCCGGCGGGGCCGGCGGCAATGGCGGG	40	53	46
G4iMGrinder	2340144	2340165	22	-	GGGTTGCTGGGTTGGGCCTGGG	36	57	46
G4iMGrinder	2387616	2387658	43	-	GGGTGGTGCCGGCGGCGCGGGCGGGGCTGGCGGGGCCGGCGGG	38	53	46
G4iMGrinder	2681320	2681340	21	-	GGGCCGGGCGGGCGTGCCGGG	33	58	46
G4iMGrinder	2693333	2693375	43	+	GGGGGCTGCGGGTCCGCGGTGGCGATCGGGGGTGACGGCGGGG	41	50	46
G4iMGrinder	2751927	2751967	41	+	GGGGACAGGAAGTCCGGGGCCAGCGGCGGGGGGAGGTTGGG	41	52	46
G4iMGrinder	2815910	2815934	25	-	GGGTGGGTGCGGGCGAAAAGTTGGG	37	54	46
G4iMGrinder	3130191	3130211	21	-	GGGCACCGGGCTCTGGGTGGG	35	58	46
G4iMGrinder	3142388	3142418	31	-	GGGGGCTGGCGGGTATCTGGTCGGGACTGGG	40	52	46
G4iMGrinder	3181034	3181057	24	-	GGGGTGGGCGCCGCCCGGGTCGGG	31	60	46
G4iMGrinder	3297283	3297311	29	-	GGGATACCGGGGGGCTGCAAGGGTACGGG	39	54	46
G4iMGrinder	3377282	3377311	30	-	GGGTGTAGCTGGGTTGGCCGGGGTGGCGGG	39	54	46
G4iMGrinder	3379719	3379748	30	-	GGGTGTAGCTGGGTTGGCCGGGGTGGCGGG	39	54	46
G4iMGrinder	3440242	3440268	27	-	GGGTCCAGTGGGGAGGGCTTTAGCGGG	36	56	46
G4iMGrinder	3726851	3726888	38	-	GGGGTCGGGGGTGGTGAAGCCGGGGAAGCGGCCCTGGG	38	54	46
G4iMGrinder	3756255	3756281	27	-	GGGTTCGGCGGGGCGCCGGGTTTCGGG	37	56	46
G4iMGrinder	3758608	3758630	23	+	GGGATGGGCGGGAGGACCACGGG	37	56	46
G4iMGrinder	3760996	3761040	45	-	GGGCCTGACCGCGGGCGCGGGGGGCCTGGGCAATGTGGGGTTGGG	36	57	46
G4iMGrinder	3802268	3802316	49	+	GGGGCCGGCGGGGCCGGCGGCCGGGCCTGGCTGTGGGGCACCGGCGGGG	35	56	46
G4iMGrinder	3811213	3811247	35	-	GGGAGGGCGCCGGGTGACGCGGGCGCGGGCGCGGG	34	57	46
G4iMGrinder	3902559	3902588	30	+	GGGCCAACCTGGGATGCCGGGGAAGTGGGG	33	58	46
G4iMGrinder	4032417	4032466	50	-	GGGCGGGGCGGGCGGGGCCGCGGTCATCGGCGGGTTGCCCGGCAATGGGG	34	57	46
G4iMGrinder	4277843	4277871	29	-	GGGGGCAGAGGGGACGGGAGCCCCGTGGG	34	59	46
G4iMGrinder	4321530	4321568	39	+	GGGGCGAGATGGGTACCGGGTCAGGTGGGCCTATTGGGG	35	56	46
G4iMGrinder	194836	194893	58	+	GGGTCGGGCCGGGATTGCCGGGGACTTGCCGGGGGCTTGGCGGGGGCTTGTTGTTGGG	36	56	46
G4iMGrinder	408467	408538	72	-	GGGGCGCCGTTAGGGGATGGCCGCATTAGGGGAAATGCGGGGCTGCGGGACGGGCTGGGGCTATGGTGAGGG	36	57	46
G4iMGrinder	2124860	2124888	29	+	GGGGTCGAGTTGGGTTGGGTTGAGTCGGG	39	54	46
G4iMGrinder	2430025	2430068	44	+	GGGCAAATGGGTGGCAAGTGGGGCCAAGTGGGGCACAACTGGGG	36	56	46
G4iMGrinder	2575338	2575379	42	-	GGGGGTCCGGGCGGACCAGGCGGGCCGGGAGGTCCGGGCGGG	35	56	46
G4iMGrinder	3122529	3122562	34	+	GGGGTTTTGGGTCTGACGACACGTGGGGAGAGGG	37	54	46
G4iMGrinder	2357625	2357659	35	-	GGGCGGATTGCTGCTGGGCAACGGGGGTGCCGGGG	37	53	45
G4iMGrinder	351265	351293	29	+	GGGGGGCCGGGACGCTGGGATTCGCCGGG	36	54	45
G4iMGrinder	1097998	1098027	30	+	GGGTGCTATTGATCGTGGGTGGGATCGGGG	36	54	45
G4iMGrinder	4086344	4086366	23	+	GGGTACGGGCGCCGGGCGTAGGG	34	56	45
G4iMGrinder	4049206	4049239	34	-	GGGGCCTGGGGTGTGCGGGTGCATGATGTGCGGG	36	54	45
G4iMGrinder	4234443	4234465	23	-	GGGAAGGGCCAGGGCGGCCAGGG	34	56	45
G4iMGrinder	938315	938345	31	+	GGGTTGGGCGGTGGGGCAGCTGCTGTGTGGG	38	52	45
G4iMGrinder	4218915	4218941	27	+	GGGCCGGGCAAGGGCAACGCGATGGGG	34	56	45
G4iMGrinder	335347	335386	40	-	GGGGCCGGCGGGGCCGGCGGGCTGTTCGGCGCAGGCGGGG	38	52	45
G4iMGrinder	623360	623434	75	+	GGGTTTGGCGGGGCCGGTGGCGCGGGTGGGTTCGGCCAGAGCGGGGCGGCCGGCGGGGCCGGTGGGGCCGGTGGG	36	54	45
G4iMGrinder	1488549	1488591	43	-	GGGACTGGCATCGAATTCGGGTCGGTCGGGGGGGCCGGCGGGG	37	53	45
G4iMGrinder	1634072	1634153	82	-	GGGGCCGGCGGGGCCGCCGGGTTGTTCGGCACCGGCGGGGCCGGTGGGGCCGGTGGGGCCGGCGCCGCCGGTGGGGCCGGGG	33	57	45
G4iMGrinder	1637674	1637755	82	-	GGGGCCGGCGGGGCCGCCGGGTTGTTCGGCACCGGCGGGGCCGGTGGGGCCGGTGGGGCCGGCGCCGCCGGTGGGGCCGGGG	33	57	45
G4iMGrinder	2057707	2057744	38	+	GGGGCATTGTCGGGGCGGGGGAGCGGTCACCAGCCGGG	36	54	45
G4iMGrinder	2110856	2110902	47	-	GGGGCGCTGAATCGGGCTTGGGGATTCCGGGGTGTCGCGGTGGCGGG	36	54	45
G4iMGrinder	2142567	2142589	23	-	GGGCAGTGCCGGGTCGGGCTGGG	34	56	45
G4iMGrinder	2244837	2244869	33	-	GGGCGACTTCTGGGGATACCTGGCGGGCTGGGG	35	55	45
G4iMGrinder	2306174	2306212	39	-	GGGCGGGCTGATGGGGTCGGCTGGTCCGAGGGCGGTGGG	37	53	45
G4iMGrinder	2805065	2805157	93	-	GGGCGGCGCCGGGGGTGCTGGCGGGTCGGCTGGACTATTGGGGTATGTCGGCCGGGCCGGAGACGGCGGGGCTGGCGGGGGTGGGGGGCTGGG	38	52	45
G4iMGrinder	3562707	3562734	28	-	GGGGTTAGGGATCCGCAGTTCGGGCGGG	34	56	45
G4iMGrinder	3987782	3987808	27	-	GGGCCTACAGGGCAGCGTGGGGCAGGG	34	56	45
G4iMGrinder	4201960	4201987	28	-	GGGGTGGGTATCGGTGCCGGGCACCGGG	34	56	45
G4iMGrinder	4346428	4346457	30	-	GGGAACTTTTCGGGGGCTAGGGTCAGCGGG	36	54	45
G4iMGrinder	1305642	1305667	26	+	GGGTCGCGGGATGGGGCCCGCATGGG	32	58	45
G4iMGrinder	829061	829091	31	+	GGGTACAGCCGCAGCGGGGCCGGGTTCGGGG	33	57	45
G4iMGrinder	833534	833557	24	+	GGGCGGGCTTGGGGTCCCGCCGGG	30	60	45
G4iMGrinder	646856	646887	32	-	GGGGTGACCGCGCCGAGGGGCTCGGGATCGGG	33	56	44
G4iMGrinder	2486101	2486129	29	+	GGGCTGGGCTTCGCCGGGGTATTGGCGGG	34	54	44
G4iMGrinder	2993269	2993292	24	-	GGGTGCACTGGGTGCGGGCCAGGG	32	55	44
G4iMGrinder	3147334	3147390	57	+	GGGCCGGGCGGTACCGGGGCGGGGAGCCGGCGGACGCGGGATGGGCCGGTCGGCGGG	33	54	44
G4iMGrinder	3350029	3350063	35	-	GGGATGAGGGGCCCGAGGTGGGTGGGCCGTACGGG	32	56	44
G4iMGrinder	4082487	4082518	32	-	GGGCGGGGAGCCCGGGTGCGGGCGCTGCCGGG	30	58	44
G4iMGrinder	244702	244740	39	+	GGGTCTGACCGGCAGACGGGGCCGATGGCGGGGTCGGGG	35	54	44
G4iMGrinder	400905	400950	46	+	GGGGGCGTTGGCGGGCGGGGCCGATCGGCTGGGCTGTGGCTGTGGG	37	51	44
G4iMGrinder	607264	607309	46	+	GGGGGCGTTGGCGGGCGGGGCCGATCGGCTGGGCTGTGGCTGTGGG	37	51	44
G4iMGrinder	3311737	3311776	40	+	GGGGACGGTGTGAATCGGGTGATGTGGGAACGGGAGCGGG	36	52	44
G4iMGrinder	3746266	3746300	35	+	GGGCGGGAATGGTGACCGAGGGGACCGCGATGGGG	34	53	44
G4iMGrinder	3751632	3751664	33	+	GGGAACAGGGTGATGGGCGAGATGGTGATGGGG	37	50	44
G4iMGrinder	3906965	3906995	31	-	GGGGTGCGGGCGGCCGACGGCGCTGGGCGGG	35	52	44
G4iMGrinder	4358917	4359004	88	+	GGGTGTGGAGCGGGAGCTGGGGTAACGGGCGTGGCCGGGGTTGCCGGTGTGGCCGGGGCGACCGGGGGGGTGACCGGCGTGATCGGGG	35	54	44
G4iMGrinder	417494	417518	25	-	GGGTCATTCGGGTACTTGGGATGGG	33	54	44
G4iMGrinder	1643250	1643318	69	+	GGGGGACGGCGTTGGGGCGGGGGTCCGGGCTGAAGGTGCCCGCGGGAAAAGCGGGGCGATTGGTTTGGG	35	53	44
G4iMGrinder	3829677	3829707	31	-	GGGCGGGCTGGGCGTGCTCAACGGCGAGGGG	35	52	44
G4iMGrinder	2819008	2819034	27	+	GGGAATGTGGTTGGGAATCAGGGTGGG	37	52	44
G4iMGrinder	3089270	3089300	31	-	GGGATCGCTGCGGGGTGGGCTGGTGCTAGGG	36	52	44
G4iMGrinder	26731	26770	40	-	GGGGGACTCGGCCTCATCGGGGGCGGCTATGGGGACCGGG	37	52	44
G4iMGrinder	55618	55684	67	-	GGGAGTCGCAGCGGGCGGGGCCGGGGGCGGTGGCGCCAGGGTAATGGTGGTCGGGGGACCGATCGGG	35	52	44
G4iMGrinder	70990	71015	26	-	GGGCCTTGGGTCAGGGTGTCGGTGGG	34	53	44
G4iMGrinder	71417	71460	44	-	GGGGGGGACGTCCGGCCCCCGGGGCGGGGCGGCCGGCGGTTGGG	31	56	44
G4iMGrinder	86591	86635	45	+	GGGGCCCGCAAGCTGTGGGGGTTACGGGGTTATGCGGAGGTGGGG	37	52	44
G4iMGrinder	90424	90476	53	+	GGGGTCGTCACTTCGGGCGTGGGCGTTGCCGGGGTCGGCGTGGGGTTGCTGGG	34	55	44
G4iMGrinder	114081	114106	26	-	GGGTGATGGGTCAGGGCTCGAGTGGG	35	53	44
G4iMGrinder	235601	235627	27	+	GGGCGCGGGTCAGCCAGGGGGCCCGGG	31	56	44
G4iMGrinder	317923	317954	32	-	GGGCTCCGGGGCCGGTGACGGGTACCACGGGG	31	56	44
G4iMGrinder	334598	334636	39	-	GGGACCCCGGGGACCGGGGCTGCCGGCGGGGCCGGCGGG	28	60	44
G4iMGrinder	337989	338017	29	-	GGGCTGGGCTTCGACGCCGGCGGGGCGGG	34	54	44
G4iMGrinder	362785	362846	62	+	GGGCGGCCTGGGCGGGGACGGCGGTGGGCGCGGGATATTCGGCCAGTTTGGGGCCGGCGGGG	35	54	44
G4iMGrinder	524491	524529	39	+	GGGCGGTAAGGGTGAGTTGGCGGGCCGGGTCCGGGTGGG	35	54	44
G4iMGrinder	544541	544589	49	+	GGGCGAGCGGGACGCTTGGGCGTCCAATTCGGGCGTGGGCGGGCTGGGG	32	56	44
G4iMGrinder	544691	544725	35	+	GGGCGCTTGGGACTTGGGAACTTGGGACCGCGGGG	32	56	44
G4iMGrinder	576578	576605	28	+	GGGCCACGGGGACGGGTGATGAGCCGGG	32	56	44
G4iMGrinder	631125	631149	25	+	GGGTACCTCACCCGGGGTGGGTGGG	29	58	44
G4iMGrinder	673455	673516	62	-	GGGGCCGGCGGAAAGGGCGGCCGAGGCGGGACCGGCGGGCCGGGCGGGGCCGGGCCGGCGGG	33	55	44
G4iMGrinder	773646	773678	33	+	GGGTGTGGGGGGTGCCGGCGGCGGGCCTGTGGG	39	50	44
G4iMGrinder	829244	829271	28	+	GGGCCAACTGGGAGCGTTCCGGGTGGGG	31	56	44
G4iMGrinder	836309	836423	115	+	GGGCACCGGTGGGGTCGGCGGGGTCGGCGGGCTCGGGGCCGGCGCCGGTGGGGCCGGCGGGGTTGGTGGGGCCGGCGGGCTGTTGGGTGCTGGCGGGCACGGCGGCGCCGGCGGG	35	54	44
G4iMGrinder	837822	837870	49	+	GGGGCCGGCGGGTTCGGCGGGTTCGGCACCGCCGGTGGGGTCGGTGGGG	35	52	44
G4iMGrinder	846896	846947	52	+	GGGCGGAGCCGGCGGGGCTGGCGGGGTCGATGGGGCTATCGGTCGTGGCGGG	37	50	44
G4iMGrinder	926789	926960	172	+	GGGGCCGGTGGGGCCGGTGGAGCCGGCGGGTCCAGCGGGATTGGCGGGTTCGCCGCGGGCGGGGCCGGTGGGCCCGGAGGGGCCGGTGGGCTGTTCAACGGCGGCGGGGCCGGCGGGGCCGGCGGGTCCGGCGTCAGCGGCGGGGCTGGCGGGGAGGGCGGGGCCGGCGGGG	33	56	44
G4iMGrinder	929963	930033	71	-	GGGTGCTCCGGGGCAGACCGGGGGTGCCGGGGGTGCCGCCGGGCTGCTGGGCCATGGCGGGACCGGTGGGG	31	56	44
G4iMGrinder	974790	974815	26	-	GGGTGGGTGCAATTGGGCATGCTGGG	34	53	44
G4iMGrinder	1007458	1007481	24	+	GGGCACATCGGGTACGGGCGCGGG	32	55	44
G4iMGrinder	1188122	1188148	27	+	GGGCCCGGGAGGGCGAGGTGCCAGGGG	32	56	44
G4iMGrinder	1208810	1208836	27	-	GGGCGGGCTGGGCCCGGGCCAGGCGGG	31	58	44
G4iMGrinder	1287822	1287847	26	+	GGGTGGGCTGGTCCGGGTGAGCTGGG	35	53	44
G4iMGrinder	1539886	1539914	29	-	GGGCGACGGGACGGTCGACGGGGTCCGGG	34	54	44
G4iMGrinder	1581813	1581835	23	-	GGGCATCGGGCCGGGTGTTCGGG	33	56	44
G4iMGrinder	1632342	1632381	40	-	GGGTGTCGGCGGGTCCGGCGGCAAAGGGGGGGCCGGCGGG	37	52	44
G4iMGrinder	1709190	1709224	35	+	GGGCGCAGGTAGGGGTACCGGTAGGGCCAGTGGGG	36	53	44
G4iMGrinder	1741023	1741048	26	+	GGGCACGGCTGGGTGCAGGGAGCGGG	36	53	44
G4iMGrinder	1751310	1751342	33	-	GGGGTATCTCAACGGGGACAGTCGGGCGTCGGG	34	55	44
G4iMGrinder	1884782	1884814	33	+	GGGTGGGTGTTGCATGCCCGGGGCGTATTGGGG	33	55	44
G4iMGrinder	1943384	1943416	33	-	GGGCTGGGGTGCGGGTCGTGGTTGAGGCTCGGG	37	50	44
G4iMGrinder	2012876	2012935	60	+	GGGTTGCTTTCGGCAGGGGCAGCCGGGGAGTGGGATTCCAGCGGGGGCTGGTCGTTGGGG	35	54	44
G4iMGrinder	2171128	2171159	32	-	GGGACGGGGCCGGTGATGCGGGCGGCGCTGGG	35	52	44
G4iMGrinder	2241666	2241696	31	+	GGGGGTTGCGGGTGCTGGCAACCGGGATGGG	37	52	44
G4iMGrinder	2278885	2278922	38	+	GGGGAAGAGGGACCGCGGGTGGCGCTGAACGGGAAGGG	34	53	44
G4iMGrinder	2340004	2340052	49	-	GGGTCCGGTTGGGGTGGGTGGCGTGGCAGGGGGTGTGGTTACCGGTGGG	38	49	44
G4iMGrinder	2566871	2566909	39	-	GGGATCGGGGTGATAACGAAATTGGGGCAGCTTCTGGGG	35	54	44
G4iMGrinder	2648942	2648972	31	-	GGGTCGGGGCTGAATCGGGCGGCTCGGCGGG	36	52	44
G4iMGrinder	2784418	2784460	43	-	GGGGAAGGCTGGTCACCGGGGTGGGCGCAGCATTGGGCAAGGG	34	53	44
G4iMGrinder	2795725	2795759	35	-	GGGGTGGGCGGAGCCGGTGGCGTGGGTGGCAAGGG	39	48	44
G4iMGrinder	2804373	2804446	74	-	GGGTCGGGCGGGCAGCCAGGGTGTTGGCGGGGACGGTGGTGCCGGCGGGGCTGGTGGGGCGCCCGGTAACGGGG	34	54	44
G4iMGrinder	2813477	2813504	28	-	GGGCTGGGCAGCAGCCGGGTTTTCGGGG	33	56	44
G4iMGrinder	2822610	2822663	54	-	GGGTCGGACTGGCCTCGTGGGGGCCTGGGGGCCACTGGGGAGGCCTTGGCGGGG	36	52	44
G4iMGrinder	2837707	2837740	34	-	GGGCAGGGTGAAGGCAGGGGCTTTGTCTCCGGGG	35	54	44
G4iMGrinder	2960928	2960986	59	-	GGGGTCGACGGTGGCGTGGGTGGTGCTGGCGGCAAGGGGGGGCAGGGGCACAACACGGG	38	51	44
G4iMGrinder	2961704	2961745	42	-	GGGGCCGCGGCGGGGGTGGGCACCACCGGCGGCGTGGGCGGG	35	54	44
G4iMGrinder	3004199	3004229	31	+	GGGTGGGGATGAGGTAAAGCACCGGGTTGGG	35	52	44
G4iMGrinder	3118038	3118080	43	-	GGGTTTGGGCGGTGCGGTGGGGGTTTCGGGTTTGGCTTTCGGG	37	50	44
G4iMGrinder	3159104	3159128	25	+	GGGCGGATCGGGCTCGGGCTCTGGG	34	54	44
G4iMGrinder	3207045	3207096	52	-	GGGGGATCGGGGATGGCTCGCCCAGGGGCGGTCAGCAGGGCGCATCGCGGGG	34	53	44
G4iMGrinder	3253713	3253784	72	-	GGGTGTGTTGCCAGGGTGTGGTGGGGATGGTGGGGTGCGGCTCGGGCGGGTGACAGGTATGCGGTGGGTGGG	36	51	44
G4iMGrinder	3271416	3271448	33	-	GGGGCGGATGGGCGGTATGCGCGTTGGGAAGGG	38	50	44
G4iMGrinder	3287625	3287660	36	+	GGGTGCGCGGTCCAAGGGGGCGGTATCCGGGCGGGG	36	52	44
G4iMGrinder	3298925	3298952	28	-	GGGCCTGGGGTTGAGGGCGACCTATGGG	32	56	44
G4iMGrinder	3595386	3595415	30	-	GGGCGGGGCAACTACGGCGAGGGCGTCGGG	35	54	44
G4iMGrinder	3598913	3598953	41	-	GGGATCGGGGGTTTGCCAGGGGCGAGCAGGCGCACGAGGGG	37	52	44
G4iMGrinder	3636934	3636970	37	-	GGGGCCGCCGCGATCGGGGTGCGCAGGGGCGCGCGGG	33	56	44
G4iMGrinder	3741942	3741994	53	-	GGGCTGTTCGGGAACGGCGGCGCCGGGGGGGCCGGGGCCGCGGGCCTGCCGGG	31	56	44
G4iMGrinder	3760085	3760118	34	+	GGGTGGGCGCCGGGAAGGGGTCTCCGAAATTGGG	32	56	44
G4iMGrinder	3811077	3811104	28	+	GGGGTGGGCACGCCCCTGAGGGCCGGGG	27	60	44
G4iMGrinder	3928201	3928259	59	+	GGGGAGCCCGGCGGGGCCGGCGGGGCCGGCGGGGCCGGCGGGGCCGCCGGCGGCCCGGG	31	57	44
G4iMGrinder	3929410	3929436	27	-	GGGGCCGGGCGCCCCGGCGGGGCCGGG	27	61	44
G4iMGrinder	3962847	3962879	33	-	GGGAATCTCGGGGATCCGGACCGCGGGGTCGGG	33	55	44
G4iMGrinder	4010720	4010781	62	-	GGGGCTCTTCGATCAGCTGGGGCTGGGGCGGGTACCGCTGGTGGGCAACTCGTTGGGCGGGG	33	56	44
G4iMGrinder	4032685	4032711	27	-	GGGTCGGGTGTGGCCGGTGTGGGCGGG	37	52	44
G4iMGrinder	4032728	4032777	50	-	GGGGCGCCGGGAACCGGGCAGCCGGGCGGGCCCGGCGGGCTGCTGTGGGG	29	58	44
G4iMGrinder	4204015	4204043	29	+	GGGCCGGGTAGCGGGTGGCGACCTTGGGG	34	54	44
G4iMGrinder	4266043	4266068	26	+	GGGTGGGACCCATCGCCTGGGAGGGG	29	58	44
G4iMGrinder	4353301	4353468	168	-	GGGGGGCGCCAACTGGGATTCGGTTGGGGTGGGTGCAGGTCCGGCGATGGGCATCGGAGGTGTGGGTGGTTTGGGTGGGGCCGGTTCGGGTCCGGCGATGGGCATGGGGGGTGTGGGTGGTTTGGGTGGGGCCGGTTCGGGTCCGGCGATGGGCATGGGGGGTGTGGG	36	53	44
G4iMGrinder	321117	321166	50	-	GGGGGAGTCCGGGTGGTTGGCGCGGGGTGGCACTTCTGGGTCGACCGGGG	36	51	44
G4iMGrinder	3922250	3922285	36	-	GGGGGGATGGTCAGGGTAAGGAGGGTGCCGTGCGGG	39	48	44
G4iMGrinder	2759532	2759573	42	-	GGGGGGCCGGAGCAAGCGGGTAGCGTCGGGGCATACACGGGG	37	50	44
G4iMGrinder	177050	177082	33	+	GGGGGCTCTTCGCGGATGAGGGTGTAGGGCGGG	37	50	44
G4iMGrinder	542856	542887	32	+	GGGTGCGGGACGAAGGGGGCGCCGGACTTGGG	36	52	44
G4iMGrinder	2965384	2965432	49	-	GGGTGACGGGAAGCATTTGGGGTGCGCGATTGGTTGGGGGGCGGCAGGG	38	49	44
G4iMGrinder	3617611	3617644	34	+	GGGGCGCGGGGTGTGCCGGGAAGTGACTTCTGGG	35	54	44
G4iMGrinder	4134627	4134669	43	+	GGGGGCACCACCCGCTTGCGGGGGACGAAGCGATGGGGTGGGG	34	54	44
G4iMGrinder	4265495	4265529	35	-	GGGCTAGGGGTTGGCCGGGGCGGTCTGACGCCGGG	34	53	44
G4iMGrinder	2357299	2357337	39	-	GGGTTGGGCGGCAGCGGTGGCCGGGGCGGCGACGCGGGG	37	49	43
G4iMGrinder	350082	350120	39	+	GGGCTACTGGGGGCGGTACCTGGTTGGGCATGGCAGGGG	37	49	43
G4iMGrinder	1663565	1663589	25	-	GGGTCGGGTTCGTCACGGGACTGGG	32	54	43
G4iMGrinder	3180468	3180503	36	+	GGGTGGCGCGCCGGGGAGCGAGCGTGGGTGCCGGGG	34	52	43
G4iMGrinder	3389598	3389635	38	-	GGGTGTGGAATGGGTTGATCGGGGTATCGCGGCCGGGG	36	50	43
G4iMGrinder	443040	443072	33	-	GGGTAACACCAACGGGTCGGGGTCGCTCTGGGG	31	55	43
G4iMGrinder	3750648	3750706	59	-	GGGTTGGGCAATGCGGGTCTGGCGGCGGGCCTGGCCGGGGTGGGCAACATCGGGTTGGG	32	54	43
G4iMGrinder	2427442	2427477	36	+	GGGCCAGACCGGGCGGGCGGAGCGGGATCATCGGGG	31	55	43
G4iMGrinder	106233	106277	45	-	GGGAGCGGCGGGCGCGGGGTTGCTGGTGGGCGGGCTTCCGCCGGG	32	54	43
G4iMGrinder	115475	115508	34	+	GGGCGTCGGTGTTGGGTATTGGCGTCGGGCGGGG	36	50	43
G4iMGrinder	235755	235796	42	-	GGGGCGGGTTTCGACTGGGTCAGCTGGGTGACCGCATTGGGG	32	54	43
G4iMGrinder	998444	998476	33	+	GGGGGTGCTGGGTCAAGCCAGGGGCGTCCCGGG	31	55	43
G4iMGrinder	1209492	1209524	33	+	GGGCGGGGCGATCGTCGTGGGCGGCGCGGCGGG	36	50	43
G4iMGrinder	1414930	1414957	28	+	GGGACGGGCTTAGGCGGCGCGGGCAGGG	35	51	43
G4iMGrinder	1488493	1488531	39	-	GGGCTCTCGGGTGCGGGCGGGGCCGGCGGAGCCGGCGGG	33	53	43
G4iMGrinder	2300337	2300369	33	-	GGGTCGGGTGGCCTATGTGCTGGGGTTGGAGGG	36	50	43
G4iMGrinder	2306406	2306438	33	-	GGGTCGGGTGGCCTATGTGCTGGGGTTGGAGGG	36	50	43
G4iMGrinder	2341578	2341605	28	+	GGGCGCGATGGGCGCCCGGGGCGAAGGG	30	56	43
G4iMGrinder	2424238	2424277	40	-	GGGGGGCCCGGGGGTGCGGCCGGGCTCGGCACCGCCGGGG	34	52	43
G4iMGrinder	2537080	2537116	37	+	GGGATTGGCGGGGACTTGGGCTCGGGCTCCGCATGGG	32	54	43
G4iMGrinder	2663404	2663426	23	+	GGGCCGGGCGCGGGAAGTCCGGG	30	56	43
G4iMGrinder	2682917	2682948	32	-	GGGTGGCGGGACGCCATCGCTGCTCGGGGGGG	34	52	43
G4iMGrinder	2693264	2693308	45	+	GGGACCGGCCGCGGCGGGGTCGGCGGGGCGGGCGGCGCCGGCGGG	34	52	43
G4iMGrinder	2802232	2802270	39	-	GGGGTTGGTGGACACGGCGGGGCGGGCGGCGACGCCGGG	37	49	43
G4iMGrinder	3054553	3054604	52	+	GGGGGTGCCGGCGGGGCCGGCGGCGCCGGTGGGCTGTTCGGCGCGGGCGGGG	36	50	43
G4iMGrinder	3811054	3811092	39	-	GGGGCGTGCCCACCCCGGGGTTGGGGCGGATCAGTGGGG	28	58	43
G4iMGrinder	4037652	4037687	36	-	GGGACGGCGCCCGGGCAAAACGGCGGGGCGGGCGGG	31	55	43
G4iMGrinder	701182	701215	34	-	GGGTCGGTATGCGCCGGGGCGCGGGGTCACCGGG	32	54	43
G4iMGrinder	3512048	3512081	34	+	GGGGGCCTGACGTGGGATTGAGGTAGGGCGTGGG	36	50	43
G4iMGrinder	1742201	1742232	32	+	GGGGTCTGGGCGGGCCATATCGGCCCTAGGGG	30	56	43
G4iMGrinder	3997681	3997711	31	+	GGGGTGGGAATCCGGGAATTCGGTACGAGGG	34	52	43
G4iMGrinder	4025617	4025654	38	+	GGGGCATAGCGCGGGAAGATTGGGGGTTGACAGACGGG	36	50	43
G4iMGrinder	347038	347059	22	+	GGGCGGGATGGGCCCGCACGGG	28	57	42
G4iMGrinder	1919186	1919214	29	+	GGGCGGGCGCATCGTCAACCGGGGTTGGG	31	54	42
G4iMGrinder	1925390	1925435	46	-	GGGTGCGGCCGGGTGGGTCGGCTCTTCAACTCGGGGTGGGCCTGGG	30	53	42
G4iMGrinder	2905170	2905204	35	-	GGGCAGGACTTGTCGGGCATCGGGTTCGGGCTGGG	31	52	42
G4iMGrinder	2915482	2915507	26	-	GGGTCAACGGGCTGGGAGTGTCCGGG	30	53	42
G4iMGrinder	3394873	3394904	32	-	GGGCTCGTCATCGGGTGTGGTGTGGGGCCGGG	33	52	42
G4iMGrinder	4335535	4335563	29	-	GGGTCCGGGTCAAGACGGGCCGGGCCGGG	28	56	42
G4iMGrinder	2718800	2718826	27	-	GGGCGTCGATTGGGAGTCATGGGTGGG	33	52	42
G4iMGrinder	488964	489001	38	-	GGGTGATCAGATACTGGGCTAGTTCGGTCGGGGTGGGG	34	50	42
G4iMGrinder	24419	24442	24	+	GGGCGGGCCCGGAGGGCCAGAGGG	28	55	42
G4iMGrinder	177874	177913	40	+	GGGAACGCGGGCATCGGAGTTTGGGGCAGGGTGTTCAGGG	33	52	42
G4iMGrinder	278536	278568	33	-	GGGTCTGGGCTGAGTTGGTCGCGGGGTGCTGGG	35	50	42
G4iMGrinder	383177	383211	35	+	GGGGTTGGAACAGCCCGGGAGACAGACGGGGTGGG	32	53	42
G4iMGrinder	432521	432553	33	-	GGGCACCGGGAACTGGGGTATCGGGAACCCGGG	27	57	42
G4iMGrinder	1039198	1039228	31	+	GGGCCGTAGCTGGCTGGGCTGCGGGGCAGGG	33	52	42
G4iMGrinder	2314489	2314529	41	+	GGGACTGGCGTCGCGGGGCTGGCGGGCAAGGGCTCGCTGGG	32	51	42
G4iMGrinder	3746415	3746438	24	+	GGGATGGGCGGGACGACCACCGGG	28	55	42
G4iMGrinder	4233658	4233689	32	+	GGGAAGGGCGGGCGCCGCGGGCAGATCGTGGG	31	54	42
G4iMGrinder	2427357	2427391	35	+	GGGCAGCTGCGGGCCGGCCTGGGTGGGCAGGTGGG	31	52	42
G4iMGrinder	67438	67464	27	+	GGGACACGCGCTGGGCGGCGGGCTGGG	32	52	42
G4iMGrinder	235020	235052	33	-	GGGATCGGGGCGGTGATCGGGCACGAGATCGGG	33	50	42
G4iMGrinder	295420	295445	26	+	GGGTTTTCGGGTCGAAAACGGGCGGG	32	53	42
G4iMGrinder	328760	328807	48	+	GGGCCGGGCAGGTGATCCGGGCCAGGTGGGGTGCGGCACGGGTTTGGG	31	52	42
G4iMGrinder	381965	382016	52	-	GGGCGGCATCGGGGCCAGGCCGGGCACAATTGGGGTTGGTAGCGGGCTTGGG	32	52	42
G4iMGrinder	449288	449312	25	+	GGGCGGGCCGACGTGGGCTGCTGGG	31	54	42
G4iMGrinder	470681	470718	38	+	GGGTCGGGTGCTGGGCGGGGCCATACTCGGTGACCGGG	30	53	42
G4iMGrinder	474060	474093	34	-	GGGTCGTCGTCGGGATCGGGTGGTGGGCCGTGGG	32	53	42
G4iMGrinder	479713	479746	34	+	GGGTCGTCGCGGTCAAGGGCGGGTGGTGTCGGGG	35	50	42
G4iMGrinder	623156	623194	39	+	GGGGCGGCCGGGACCGGTCAGGCCGGCGGGGCAGGCGGG	34	49	42
G4iMGrinder	624831	624855	25	+	GGGCGTGGGCCGCTGGGATTCTGGG	31	54	42
G4iMGrinder	628372	628413	42	+	GGGGGGATCCAGCAGGCCGGGACAGCGCCGGGGTGTGCGGGG	35	50	42
G4iMGrinder	699735	699761	27	-	GGGCCGGGCATGCGGCAGGGTGTCGGG	31	52	42
G4iMGrinder	836469	836513	45	+	GGGCTGCTGGCCGGGCTGCTGGCCGGGCCGGGCGGGGCCGGCGGG	29	54	42
G4iMGrinder	838898	838955	58	+	GGGGCCGGCGGTAACGGCGGGGCCGGCGGGCTGTTCGGCAGCGGCGGGGCCGGCGGGG	35	49	42
G4iMGrinder	919832	919857	26	+	GGGATGCTGCAGGGACCGTGGGCGGG	31	53	42
G4iMGrinder	925328	925357	30	+	GGGCACCGGGGCCCCGGGGGGCCCGGCGGG	26	58	42
G4iMGrinder	1052715	1052741	27	+	GGGCCGCTTCGGGCATAGGGCGGTGGG	31	52	42
G4iMGrinder	1080321	1080353	33	+	GGGCACGGGGTGCGGGCGCAGGTCAACGGCGGG	34	50	42
G4iMGrinder	1110675	1110705	31	+	GGGTGCGGGTGCTGCGCGGGGCGCCGTCGGG	31	52	42
G4iMGrinder	1139322	1139349	28	-	GGGCCCAGCTGGGCATCGTCGGGGTGGG	29	56	42
G4iMGrinder	1226098	1226132	35	+	GGGCCGTAGGGGTAGTTGCCGTAGGGGCCAGCGGG	30	53	42
G4iMGrinder	1283335	1283367	33	+	GGGTCCGGGACCGGGCAGCGGGATCTTGGCGGG	29	54	42
G4iMGrinder	1331427	1331450	24	+	GGGCCGAGCGGGTGGGCGCCTGGG	30	55	42
G4iMGrinder	1422245	1422281	37	+	GGGACCGCATGTTCGGGGGCGGGCTTGCGGCACGGGG	34	51	42
G4iMGrinder	1429575	1429595	21	+	GGGTCGGGCGCCGGGCCCGGG	26	58	42
G4iMGrinder	1572902	1572982	81	-	GGGCAGCGGCGGGGCCGGCGGGCGCGGCGGGCAAACTGGGGTTGGAGGCAAAGTCGGGGAGAATAACTTCGGGGGCGCGGG	34	51	42
G4iMGrinder	1634173	1634231	59	-	GGGCAGGCCGGCGGGGCCGGCGGGATCTTGTGGGGCAACGGTGGGGCCGGCGGCTCGGG	33	51	42
G4iMGrinder	1637775	1637833	59	-	GGGCAGGCCGGCGGGGCCGGCGGGATCTTGTGGGGCAACGGTGGGGCCGGCGGCTCGGG	33	51	42
G4iMGrinder	1687270	1687304	35	+	GGGAACGCTGGGTGGGGTGACGAGGGCCACCCGGG	28	56	42
G4iMGrinder	1709097	1709125	29	+	GGGAAGCGGTCGGGATCCTGGCGGGTGGG	33	50	42
G4iMGrinder	1746644	1746666	23	-	GGGTACCGGGCCTGGGCACAGGG	28	56	42
G4iMGrinder	1766948	1766987	40	+	GGGTTGGCGGGCCGATCGCGGGTCGGGTAGCACGGTGGGG	33	52	42
G4iMGrinder	1879485	1879531	47	+	GGGGCAGGTGCGGGTGGCCGTGGGTGCGGTGGGGGTCAATTTCCGGG	35	50	42
G4iMGrinder	1883399	1883427	29	+	GGGCAAGGGGCCCAATGGGTAGGCATGGG	31	54	42
G4iMGrinder	1956239	1956279	41	-	GGGGCGGGCGGAACACTTTGGGTGGAACTGACCGGGATGGG	32	51	42
G4iMGrinder	1963667	1963692	26	-	GGGCGGGCTGGTCCGGGTCAGCTGGG	32	53	42
G4iMGrinder	1980158	1980190	33	+	GGGTTGCTGCGGGAGGGCGGCAAAGTTACGGGG	34	50	42
G4iMGrinder	1982166	1982221	56	+	GGGGTCGATGGTCAGCGGTGGGGTGGTGATGGGTGGGGTGGTGATTTGCGGCAGGG	38	47	42
G4iMGrinder	2002012	2002040	29	+	GGGCTGCTGTTGGGTGTGGGTGGCATGGG	34	50	42
G4iMGrinder	2045945	2045999	55	-	GGGGGCAACGGCGCCCAGGGCGGGTGGCTGATCGGCAACGGGGGGCAAGGTGGGG	35	48	42
G4iMGrinder	2299492	2299527	36	-	GGGAGGCTGGTTGGGCGGGGCCGGTGGTGCCGTGGG	35	48	42
G4iMGrinder	2305561	2305596	36	-	GGGAGGCTGGTTGGGCGGGGCCGGTGGTGCCGTGGG	35	48	42
G4iMGrinder	2340372	2340422	51	-	GGGGGGCCGGTTCGAGCAGGGTGATGTGGGCGGGTAGGCGAATGTGTGGGG	36	47	42
G4iMGrinder	2385501	2385531	31	-	GGGGTCGCGGCGGGCGATGACGCGGGCCGGG	33	52	42
G4iMGrinder	2561000	2561026	27	-	GGGCGGCTTGGGCGCTACGGGTGCGGG	33	52	42
G4iMGrinder	2801327	2801359	33	-	GGGCGAGTCGGGTGGCTCCGGCAACGGGAGGGG	33	50	42
G4iMGrinder	2805748	2805789	42	-	GGGCAGGTGGGCGGCGCCGGCGGGGCGGCCGGGTTATTTGGG	33	50	42
G4iMGrinder	2830222	2830256	35	+	GGGCCATAAGTTCGGGTGGGGAAAATCCGGCGGGG	32	53	42
G4iMGrinder	2960551	2960590	40	-	GGGGCGGCTGGGTCGCTCATCGGGCTTGGTGGTGGCGGGG	37	48	42
G4iMGrinder	2980106	2980133	28	-	GGGTGCGGCGGGCTGTCGTTCGGGTGGG	34	51	42
G4iMGrinder	3040973	3041007	35	+	GGGGTCATAGCCGCCGGGAGCGCGGGGCGTCAGGG	30	53	42
G4iMGrinder	3049969	3050005	37	-	GGGTGGGTGAGCCGGGAACAGACCGGGGCACTTCGGG	29	54	42
G4iMGrinder	3144770	3144798	29	-	GGGTCCGGGTGGGCGCCAAACCGGCGGGG	29	54	42
G4iMGrinder	3196880	3196907	28	+	GGGGCGTGGATCCGGGCCCAGGGCCGGG	27	56	42
G4iMGrinder	3212226	3212253	28	-	GGGACGGGACGGCACAGACGGGTGAGGG	33	51	42
G4iMGrinder	3298126	3298151	26	-	GGGTGGGACTACGGGTCGATATCGGG	32	53	42
G4iMGrinder	3339363	3339389	27	-	GGGTCGGGATCGTCTTCGGGTGTCGGG	31	52	42
G4iMGrinder	3461034	3461059	26	-	GGGATGGGAGCCATGCTCTGGGTGGG	31	53	42
G4iMGrinder	3653130	3653158	29	-	GGGTGGGCGCTGGGTGGCGGATCCGAGGG	34	50	42
G4iMGrinder	3719633	3719664	32	+	GGGCTCACCGGGGTGGGCCGGCTGGCGGCGGG	33	52	42
G4iMGrinder	3730696	3730737	42	-	GGGAATGTGGGGTTGTTTAATTCGGGGACCGGTAATGTGGGG	35	50	42
G4iMGrinder	3730882	3730965	84	-	GGGTTGGGCAATGTCGGGTGGGGCAACTTTGGGCTCGGGAATTCGGGGTTAACGCCGGGTCTGATGGGTTTGGGTAATATCGGG	30	55	42
G4iMGrinder	3732424	3732465	42	-	GGGAATGTGGGGTTGTTTAATTCGGGGACCGGTAATGTGGGG	35	50	42
G4iMGrinder	3735979	3736020	42	-	GGGAATGTGGGGTTGTTTAATTCGGGGACCGGTAATGTGGGG	35	50	42
G4iMGrinder	3736165	3736248	84	-	GGGTTGGGCAATGTCGGGTGGGGCAACTTTGGGCTCGGGAATTCGGGGTTAACGCCGGGTCTGATGGGTCTGGGTAATATCGGG	30	55	42
G4iMGrinder	3740364	3740402	39	-	GGGCACCGACGGTGGGGCTGGCGGCAACGGCGGGGCGGG	35	49	42
G4iMGrinder	3764432	3764481	50	-	GGGCAACATCGGGATCGGGCTGGTCGGGGACCATCGGACCGGGATCGGGG	30	54	42
G4iMGrinder	3766291	3766338	48	-	GGGGGCGGGCCTGGCCGGCTTGGGCAATATCGGGTTGGGCAATGCGGG	31	52	42
G4iMGrinder	3804134	3804164	31	-	GGGTTGTGCACCTACGGGGTGGCGGGCCGGG	31	52	42
G4iMGrinder	3844547	3844573	27	+	GGGTTTGGGCCAGGCGGGCGTCGAGGG	32	52	42
G4iMGrinder	3915849	3915881	33	-	GGGCCGGGTCGCCATGTTGACGGGGAGCCGGGG	30	55	42
G4iMGrinder	4093969	4094018	50	+	GGGGCGTCCGTTGGTGGGCAATGGCGCCAATGGGGCCCCGGGGACTGGGG	28	55	42
G4iMGrinder	4156537	4156561	25	+	GGGTGGGGCCCGGGTCCACCTTGGG	26	58	42
G4iMGrinder	4175368	4175408	41	+	GGGGTCAACCTGTGGGGTGCGGCGGGGGCCATCGCCGCGGG	32	52	42
G4iMGrinder	4281876	4281908	33	+	GGGTACTGGGTGTCGGGGTCGACGGCGATTGGG	34	50	42
G4iMGrinder	4309059	4309102	44	-	GGGGGGCTGGCCGGGTCGCCGGGATCGACGGGGTCCTGCTCGGG	32	52	42
G4iMGrinder	4353638	4353679	42	-	GGGAGTGTTGGGGGGCAGGCCGGGTCGGTGGTTCGGCCGGGG	39	46	42
G4iMGrinder	526037	526086	50	+	GGGCGAGCAGATGTTGCGGGCCGTCGGGGCGGGGGCGTCTGGCCACGGGG	32	51	42
G4iMGrinder	1168954	1169003	50	+	GGGGGCGAGGGAGAGCGCGGGCCGACTTGGGTGGGTGAGCCTGGCTTGGG	32	51	42
G4iMGrinder	2002459	2002494	36	-	GGGGGTTGGCCTGGGTTGGGGCGCTCACGGCCCGGG	32	52	42
G4iMGrinder	2260813	2260857	45	-	GGGTGGCCGTGGCCGGGGTGTCGGGCAGCAGGGGGCGCAGCCGGG	33	52	42
G4iMGrinder	3112278	3112326	49	-	GGGTCCAACAGCTCGACGGGGCCGAGCGCGGGGGTGCTCAATGGGGGGG	32	52	42
G4iMGrinder	1379827	1379859	33	+	GGGGGTGAGCCAAGTGGGCGTTGAACGGGTGGG	35	50	42
G4iMGrinder	1243639	1243663	25	+	GGGTTGTCGGGCCAATGGGCTAGGG	31	54	42
G4iMGrinder	3138046	3138081	36	+	GGGTGCTGGGGGTACCTCCCGCGTGCGGGGGACGGG	31	52	42
G4iMGrinder	3558877	3558904	28	-	GGGAGGACCGGGAGATGGGAAAGCAGGG	33	51	42
G4iMGrinder	2497380	2497404	25	-	GGGTTGCCGTCGCCGGGCGGGCGGG	28	54	41
G4iMGrinder	3023930	3023962	33	-	GGGATCGGGTTGCCGAACGGGGACGTGGTCGGG	32	50	41
G4iMGrinder	3224809	3224839	31	-	GGGATGCCGGGCTTGGCTGGGCTACCTGGGG	30	52	41
G4iMGrinder	3751092	3751132	41	-	GGGGTGTCGGGCTTCGGGAATTTCGGTGCGGGCAGCTCGGG	31	51	41
G4iMGrinder	3858724	3858748	25	-	GGGCGGGTTTGCCGGGCTTGCCGGG	28	54	41
G4iMGrinder	2679588	2679620	33	+	GGGTTCGGGGCGAAAACACCCGGGCCAGTGGGG	27	55	41
G4iMGrinder	3590137	3590165	29	+	GGGGGTCCGGCCGGGTTCGGGCGCCCGGG	28	54	41
G4iMGrinder	928916	928967	52	-	GGGACCGGGCTGCTGGGCGGCGTGGGCGGCGCCGGTGGGCACGGCGGCGGGG	32	50	41
G4iMGrinder	476130	476178	49	-	GGGCGGCGGGTCGTCGTCGGGATCGGGTGGTGGGCCGTTAGTCTCGGGG	31	51	41
G4iMGrinder	538618	538673	56	+	GGGCCGGCCCGCGGGCTGGGTTTCGCTGGGTACGGTCGGGGTCCGGGCGGGCCGGG	27	55	41
G4iMGrinder	836094	836132	39	+	GGGGCCCCGGGCACGGGGGCCAATGGTGCGCCGGGCGGG	26	56	41
G4iMGrinder	852582	852617	36	-	GGGGTTATGACCAGGGTAGGGGTCCGGCGCCAAGGG	30	52	41
G4iMGrinder	1050930	1050970	41	+	GGGATCGGCTGGGTGGGCGCCGGGGTCATCTTGGTCTTGGG	31	51	41
G4iMGrinder	1196702	1196739	38	+	GGGGTGCTGATCGGGGAGGCCATCTTAGGGACGATGGG	32	50	41
G4iMGrinder	1385371	1385411	41	-	GGGGGCAGCGGGGGTCGCGGCGGGCTACTGCTCGGCACGGG	35	47	41
G4iMGrinder	1415112	1415164	53	+	GGGGATGCCCGGGCGGATGGCGCTGGGCTGGGGGATGGGTCCCATCAGGTGGG	30	52	41
G4iMGrinder	1423797	1423831	35	-	GGGGCGGTCTATCTGGGCTCCCGGACCGGGGCGGG	29	53	41
G4iMGrinder	1874548	1874592	45	+	GGGTGCCGCTGTTCGGGCTGGGCTGCGTGGCCGGGGCGGCCGGGG	30	52	41
G4iMGrinder	2327227	2327258	32	-	GGGACGCGCGCCGCGGGTGGTGCGGGGCCGGG	30	52	41
G4iMGrinder	2824377	2824414	38	-	GGGTCGTGCGGGGGCGGTCGCCGGGTTGACCATCGGGG	32	50	41
G4iMGrinder	2966246	2966275	30	+	GGGTGACCGGCCCGGGTGGGGAACGCTGGG	28	54	41
G4iMGrinder	3078470	3078503	34	-	GGGCTTGGAGGGCGCGGGCCTATCGGAGCTGGGG	32	50	41
G4iMGrinder	3157198	3157257	60	-	GGGGTGCTGGGGCTGTTCGACGGGCGCATTGGGCCTGCCGGGGGCGCGCCCGCAGCGGGG	28	54	41
G4iMGrinder	3380745	3380799	55	-	GGGCGAAGGGGTCGAGGAGCTGGGTCGTTCCGGGGTCGCTGTGGGTGAGTCTGGG	31	51	41
G4iMGrinder	3488456	3488489	34	-	GGGGGCGCCGTGGCCGCCGGGTTCGGTGGGCGGG	32	50	41
G4iMGrinder	3757453	3757497	45	-	GGGTCTGACCGCGGGCGTGCCGGGCCTGGGCAATGTGGGGTTGGG	28	54	41
G4iMGrinder	3764635	3764684	50	-	GGGCACAACCTGGGCCTGGGCAATGTCGGGGACGGCAACCTGGGGTTGGG	28	54	41
G4iMGrinder	3765679	3765720	42	+	GGGATGGTGGGCAGGATCGGGATGGGCTGGATGGTGATCGGG	35	47	41
G4iMGrinder	3766075	3766130	56	-	GGGAATGTGGGGTTCTTCAATTCGGGGACCGGGAACTTCGGGGTGTTCAACTCGGG	29	53	41
G4iMGrinder	3766410	3766478	69	-	GGGTTGGGCAATGTCGGGGTGTTCAACCTGGGCGCGGGCAATGTGGGTGGGCAGAATCTGGGTTTCGGG	29	53	41
G4iMGrinder	3932766	3932800	35	+	GGGAAAGGCGGCGCCGGCGGGGCCGGCGGGCAGGG	34	48	41
G4iMGrinder	4037168	4037207	40	-	GGGACCGGCGGGACCGGCGGCACCGGGGGGACCGGCGGGG	34	48	41
G4iMGrinder	4202344	4202389	46	-	GGGTGTTCTGCTGCTAGGGGTGCTGCTATTCGGGCTGGGATTGGGG	31	51	41
G4iMGrinder	2655935	2655969	35	+	GGGCGGCGGTCGGGACGTCAGGGGCGGATGCCGGG	34	48	41
G4iMGrinder	501059	501089	31	+	GGGAGTCCCGGGAGCGGGGTCTGAGAGTGGG	30	52	41
G4iMGrinder	2059354	2059382	29	+	GGGACTGTGGGCCGGGTCTACACCAGGGG	28	54	41
G4iMGrinder	620639	620674	36	+	GGGCCGAGGAAGCCTGGGGCCGCTACTGGGGCTGGG	29	52	40
G4iMGrinder	1098763	1098788	26	+	GGGCGTTGCCGGGTTCGGGCCTCGGG	26	53	40
G4iMGrinder	1925502	1925539	38	-	GGGAGCTACCGTTGGGTGTGTGCTCGGGGATCTCGGGG	30	50	40
G4iMGrinder	2767937	2767977	41	-	GGGCAGCCTGGGCATCGTGCTGGGCGGATCGGGCAACGGGG	29	51	40
G4iMGrinder	2873735	2873765	31	+	GGGCCGGTCGGGCGGGCGGTGCTGTGCTGGG	31	48	40
G4iMGrinder	3856334	3856371	38	+	GGGGCGTGGAACGGCGGGCCGCCACGAGGGTGCCGGGG	30	50	40
G4iMGrinder	4029478	4029515	38	+	GGGCGTGGGTGTCTCGGGGTTTTGGCCCTGCGGCGGGG	31	50	40
G4iMGrinder	617469	617501	33	+	GGGTCGGGCTCCGGTGGGGGCGCAATGACCGGG	31	50	40
G4iMGrinder	487862	487901	40	+	GGGGGGTGCGGCCGGGTTTGGTGCTGGGTCATTCGGTGGG	36	44	40
G4iMGrinder	1237642	1237684	43	+	GGGGGTCGGGCGTGTCGGGAACGAGTACGGGCAGGCCGCTGGG	31	50	40
G4iMGrinder	1927833	1927883	51	+	GGGGTGCCGGCCAGGCAGGGGGTGTCATCGGCGGGGTTGGCCATGCCGGGG	33	46	40
G4iMGrinder	1839756	1839790	35	+	GGGGGGGTCGGCCCGGGCGGCGAGACGCCGGTGGG	31	48	40
G4iMGrinder	179197	179234	38	-	GGGTGGGTTATGGGCCCCGTCGACAAGGAGGGATGGGG	26	53	40
G4iMGrinder	433688	433720	33	-	GGGTACCGGGAACTGGGGCATTGGCAACTCGGG	29	50	40
G4iMGrinder	572902	572931	30	+	GGGACTGGGCGGTGGACTGGGACACCTGGG	30	49	40
G4iMGrinder	976531	976565	35	+	GGGTTGGGTCGGCGCTGGGTGATGAGCGCCTGGGG	31	48	40
G4iMGrinder	1091336	1091386	51	+	GGGATCGGTGGTTCGGCGGGTGGGATCGGCGGCAGCCAGGGTGCGGGTGGG	32	47	40
G4iMGrinder	1273845	1273884	40	+	GGGTGGGAACGCCGCGCGGGGCCACCGGGTTGGCTGAGGG	28	52	40
G4iMGrinder	1340396	1340458	63	+	GGGCCCGGGCAGATGCTGGGCGGGCTGCCGGTGGGGCAGATGGGCGCCAGGGCCGGTGGTGGG	27	52	40
G4iMGrinder	2633172	2633217	46	-	GGGTGCGGGGATGTCGGCGGAGTTGGGTAAGGCGCGGTTGGTGGGG	38	42	40
G4iMGrinder	2633622	2633662	41	-	GGGCTCAGGACGTGGGTGCGATGGTGGGGTATCACGCGGGG	34	47	40
G4iMGrinder	3744162	3744191	30	+	GGGAGTTGGGGAATCAGGGTGCCGCCCGGG	27	54	40
G4iMGrinder	3744588	3744629	42	+	GGGATGGACGGGATGTGGATGGGCGGAATGATGGTGGCGGGG	37	42	40
G4iMGrinder	3747165	3747196	32	-	GGGTTGGGCAACGTTGGGGACTTCAACCTGGG	28	52	40
G4iMGrinder	3748803	3748858	56	-	GGGTTCGGCAACTCGGGCCTGGGGGCGCTGCCGGGGATCGGCAACATCGGGTTGGG	29	50	40
G4iMGrinder	3748886	3748930	45	-	GGGCAGAACCTGGGGTTGGGCAACCTCGGGGACGGCAACGTCGGG	28	52	40
G4iMGrinder	4171667	4171701	35	-	GGGGTGCCGCGCCTAGGGGTCCTGCGGGTGCCGGG	26	53	40
G4iMGrinder	530808	530850	43	+	GGGGCTCGGGTAGAAGTTCGACTTGGGGATGCCGGAGCCGGGG	31	50	40
G4iMGrinder	1212049	1212087	39	+	GGGCTGATCGGCAACGGTGGGTTCGGGGGCGGCGGCGGG	36	44	40
G4iMGrinder	3789061	3789096	36	-	GGGTCCCAGGGATTGACCGGGGTCGGCAGACTGGGG	28	52	40
G4iMGrinder	4149143	4149202	60	+	GGGCCACCCGGGCCTCCAGGGAAACCGGGGCCCATGCCTGGGGGAGGGGGTCCGCCGGGG	23	58	40
G4iMGrinder	104358	104409	52	+	GGGGGTGGTGTCGATGACCGGGGTGTGGTCGTCGGGGTTGGTCGCGCCGGGG	36	45	40
G4iMGrinder	131901	131966	66	+	GGGTCCGGCGGCGTCGGCGGGCCGGGGATAGCTGGCAGTGCGGGCGGGGCGGGCGGCGCCGGTGGG	31	50	40
G4iMGrinder	149965	150034	70	+	GGGGCGGCTGGGCAGGCCGGGGGTGCCGGCGGGCCGGCCGGGCTGATCGGCCATGGCGGGTCCGGCGGGG	31	50	40
G4iMGrinder	151282	151319	38	-	GGGCGACCATCGCGGACGGGTCGAGGGGCAGCGCGGGG	31	50	40
G4iMGrinder	291775	291805	31	-	GGGCGGGCGCTGGGCGGACTCGTTCGGCGGG	31	48	40
G4iMGrinder	334100	334138	39	-	GGGGCCGGCACGAACTTCGGGGCCGGTGGGAACGGCGGG	31	49	40
G4iMGrinder	389078	389109	32	+	GGGCGGGGTCGAAATACCAGGGTCAGCGCGGG	29	52	40
G4iMGrinder	449421	449447	27	-	GGGTCTGGGAGGCCATGCAGGGCCGGG	29	52	40
G4iMGrinder	473863	473912	50	-	GGGCCGGCTCGGGTGCGGGCGGGTCACCGGTGGGGGTGCACAGCGCCGGG	28	51	40
G4iMGrinder	475929	475978	50	-	GGGCCGGGTCGGGTCGAGGTGGGTCACCGGTGGGGGTGCACAGCGCCGGG	30	51	40
G4iMGrinder	724414	724450	37	+	GGGCTCGGGATCAGGCGGGCGCAGTTGGGCGCACGGG	29	50	40
G4iMGrinder	728117	728145	29	-	GGGCTGCGGGCCGGGCCGCGCCGACGGGG	27	54	40
G4iMGrinder	772721	772757	37	+	GGGAGGCGCCGTTGATGGGCATCTGGGAGGGCTCGGG	29	50	40
G4iMGrinder	836180	836249	70	+	GGGCCTGCCCGGCGGGGCCGGCGGGGCCGCCGGGTTGTTCGGCACCGGCGGGGCTGGTGGGGCCGGCGGG	28	52	40
G4iMGrinder	877224	877252	29	-	GGGCTGGCAATCATGGGCATGGGCATGGG	30	50	40
G4iMGrinder	925640	925792	153	+	GGGTTCGGCGGGTTCGCATCGACGGGCACCGGTGGGGCCGGCGGCACCGGTGGGGCTGGTGGGTTGTTCGCCAGCGGCGGGGTCGGCGGTACTGGCGGGGGAGCCGGGTCCGGCGGTACCGGTGGGGTTGGTGGGACGGGTGGGGCCGGAGGG	31	49	40
G4iMGrinder	926630	926686	57	+	GGGACCGGCGGGTCCGGCGTCAGCGGCGGGGCGGGCGGAGATGGCGGGGCCGGCGGG	32	49	40
G4iMGrinder	927176	927208	33	+	GGGCAGGGTTTTGACACCGGCGGGGCCGGCGGG	30	50	40
G4iMGrinder	928269	928307	39	-	GGGACCGGCGGCAACGGGGGGGCCGGTGGCGGTGGCGGG	37	44	40
G4iMGrinder	933368	933400	33	-	GGGCGGCTGCCTATCCGGGGGGTCTGGGCCGGG	31	50	40
G4iMGrinder	950517	950570	54	+	GGGCTGGTGCCGCCGGGGTAGCGGGGCAACGGCGCAGCGGGCGGTTCAGTGGGG	31	48	40
G4iMGrinder	969841	969867	27	-	GGGTACCGGGCAGGCCGGCGGGCCGGG	28	52	40
G4iMGrinder	1078934	1078963	30	-	GGGGCACGGGCGGGCACCAATTCTGCCGGG	26	54	40
G4iMGrinder	1088819	1088857	39	+	GGGTCGGGCCAGCCGGCAGCGGGTCGGGCAGCGCCGGGG	27	53	40
G4iMGrinder	1189948	1189980	33	-	GGGCTCACCGGGGGTACCGGCGGGTCGGCCGGG	30	50	40
G4iMGrinder	1191672	1191704	33	-	GGGCTCACCGGGGGTACCGGCGGGTCGGCCGGG	30	50	40
G4iMGrinder	1218248	1218325	78	+	GGGGGGATCGGCGGGACCGGTGGGTCCGGCGGGGCCGGTGGCAACGCCGGGCTGTTGGGCGTGGGCGGCGCCGGCGGG	31	48	40
G4iMGrinder	1263551	1263608	58	+	GGGATGGCCAGGGCAGCGGGGCCGGAGGCCAGTGCGGGCGCCGTCGGGTTGGGCAGGG	28	51	40
G4iMGrinder	1304014	1304046	33	-	GGGCCAGGGCCGTTCGGGGTTGACATGGTCGGG	29	50	40
G4iMGrinder	1357835	1357881	47	+	GGGCGTGGGTAGGCGGCCGGGAATTGGCCGGTGAGCGGGTTGCGGGG	32	47	40
G4iMGrinder	1468209	1468256	48	+	GGGTGGGGCGGTGGCCGGCGAGGGTGAGCATGGCTAGGGCGATGAGGG	33	46	40
G4iMGrinder	1497464	1497501	38	+	GGGCACTCAGCAGGGGATCGTCCGGCCGGGGGAACGGG	30	50	40
G4iMGrinder	1539779	1539812	34	-	GGGGGCGCCGTTCTGGGTGGGCCGCGGCTTCGGG	30	50	40
G4iMGrinder	1573349	1573396	48	-	GGGCGGGGCGGCCGGGCTGATCGGCCACGGCGGGGCCGGCGGCCTGGG	30	49	40
G4iMGrinder	1732777	1732805	29	+	GGGATTGGCAAGGGTACAACGGGTTCGGG	31	50	40
G4iMGrinder	1789092	1789143	52	+	GGGGGTGGTGTCGATGACCGGGGTGTGGTCGTCGGGGTTGGTCGCGCCGGGG	36	45	40
G4iMGrinder	1903832	1903876	45	+	GGGCCTGCGGGTAGCGGGCACCTTCACCGGGATGGGTCTGCGGGG	26	54	40
G4iMGrinder	1906127	1906160	34	-	GGGGTCAAGGGTTCGACGGTACGGGTGACCAGGG	30	50	40
G4iMGrinder	2001507	2001546	40	+	GGGGGTGGGCGGCTTCGGCGGTCAGGGCGGCAACGGCGGG	36	44	40
G4iMGrinder	2088835	2088873	39	-	GGGCTGTTCGGCCATGGCGGGGCCGGCGGGGCCGGCGGG	32	49	40
G4iMGrinder	2163309	2163349	41	+	GGGGGGATCCGGGAATGGTGAAGCCGGGGATCGTAACCGGG	32	47	40
G4iMGrinder	2244456	2244485	30	+	GGGATGGCGCGTGGGATCGTGCGGGCCGGG	30	49	40
G4iMGrinder	2315465	2315508	44	+	GGGCGGCCGAGCGGGCCGGGCGAAAGGAAATGGGATGTGTGGGG	31	49	40
G4iMGrinder	2469790	2469821	32	-	GGGCGCGGGGTGAGCGCCGAGCCGGGCGCGGG	29	52	40
G4iMGrinder	2492640	2492675	36	-	GGGATTGCGGGGTGTAGAGAAGGGTTACGTGCTGGG	32	48	40
G4iMGrinder	2540287	2540314	28	+	GGGTTTGTCGCGGGCAATGGGCATTGGG	30	51	40
G4iMGrinder	2677750	2677786	37	+	GGGGCGATTCCGCCAGACGGGCCGTGGGGGATATGGG	30	51	40
G4iMGrinder	2693618	2693663	46	+	GGGGCCGCGGTCGCTATCGGGGGTGACGGCGGGGCCGGCGGCAGGG	35	46	40
G4iMGrinder	2821323	2821393	71	-	GGGGCTGGTGCGGGCGGGGATCGGCCCGGGCGATCGGGTCGGCATCTGGGCGCCGAACCGGTGGGAGTGGG	28	51	40
G4iMGrinder	2961892	2961970	79	-	GGGGATGCGGGGTTGATCGGTAACGGCGGGACTGGCGGTAAAGGTGGGGACGGGCTGGTCGGGTCCGGTGCTGCCGGGG	33	48	40
G4iMGrinder	3010833	3010865	33	-	GGGTTGGCTGGGAGTGGCCAGGATCGGGATGGG	33	46	40
G4iMGrinder	3054736	3054791	56	+	GGGACCGGCGGGGCTGGCGGGGCCGGCGGGCTGTTCGGCCCGGGCGGCGGCTCGGG	29	50	40
G4iMGrinder	3107992	3108024	33	-	GGGATGTCTCGGCACGGGTCAAACGGGCTGGGG	31	50	40
G4iMGrinder	3138737	3138767	31	-	GGGCAGCGGCAGCGGGTGGCGATGGGCCGGG	31	48	40
G4iMGrinder	3186482	3186534	53	-	GGGGTAAGGTCGGGCGTGGTGGTGCTGCTGGGCTGGGGGAGTTTGACGCCGGG	33	46	40
G4iMGrinder	3559950	3560009	60	-	GGGGCTGGGACCGGGGGGGTCAATGCGCGCCGGGCTCCATTGGGCAGTGATGAAGTCGGG	28	52	40
G4iMGrinder	3681963	3682005	43	+	GGGCCGGCCGGCGACTGTGGGTCTACGGGCGGGCCGGGCAGGG	27	52	40
G4iMGrinder	3713543	3713571	29	-	GGGCTTACCCGGGGTCGACGGGTATCGGG	27	54	40
G4iMGrinder	3733622	3733660	39	+	GGGACCGCCGGAATGGGGCCGTTGGCCGGGGTTGGCGGG	30	49	40
G4iMGrinder	3735284	3735342	59	+	GGGCCGATCAAGGTTGTGGGAATGGGGGAAGGGCTGAGGGCGACCTGTTGGATTTGGGG	31	48	40
G4iMGrinder	3757398	3757432	35	-	GGGGGTTGGCCAACGTGGGCGTGGGCAATATCGGG	32	48	40
G4iMGrinder	3760941	3760975	35	-	GGGGGTTGGCCAACGTGGGTGTGGGCAATATCGGG	33	48	40
G4iMGrinder	3762940	3763001	62	-	GGGTGGGCCGATGTGGGCGCGTTCAACACCGGGTTGGGCAATGTGGGGGACCTCAACTGGGG	27	52	40
G4iMGrinder	3766149	3766188	40	-	GGGTATCGGGGGCCTGAATTCGGGCACCGGGAATATCGGG	28	52	40
G4iMGrinder	3802972	3803012	41	+	GGGCAACGGCGGGGCCGGCGGGAACGGCGGCGCCGGCGGGG	34	47	40
G4iMGrinder	3884218	3884269	52	-	GGGGGTGGTGTCGATGACCGGGGTGTGGTCGTCGGGGTTGGTCGCGCCGGGG	36	45	40
G4iMGrinder	3918606	3918635	30	+	GGGCGGGTAACTTTGGGTTCGCTTGGCGGG	30	49	40
G4iMGrinder	3955795	3955835	41	-	GGGTGAGGGCTCTGGGCCCGCGGCGTTGGGTGCCGGGCGGG	27	53	40
G4iMGrinder	4010085	4010119	35	-	GGGCATGGTCGAGGGCAAAGGGGCCCCAGAAGGGG	26	53	40
G4iMGrinder	4130549	4130580	32	-	GGGCCGTACCCGGGTGGTGTAGCGGGGTAGGG	28	52	40
G4iMGrinder	4222425	4222466	42	-	GGGTGTGAGTGGGACCAATGGCTGGCGGGGATGGTGCTGGGG	35	46	40
G4iMGrinder	4254242	4254289	48	-	GGGTGGGGCGGTGGCCGGCGAGGGTGAGCATGGCTAGGGCGATGAGGG	33	46	40
G4iMGrinder	4297906	4297934	29	-	GGGCAAGGGTCGCAGTGGGCAGCGATGGG	30	50	40
G4iMGrinder	4340812	4340842	31	-	GGGCAGGCTGGGCAACCCGGGCAGGCCGGGG	27	52	40
G4iMGrinder	4340876	4341064	189	-	GGGGAACAAGTTGGGAATGCTGGGCAACCCGGGCAGTGCGGGGAACCCGGGGATGGCGGGGAACTCCGGGAACCCGGGGAACCCTGGGAACGACGGGAGGTCGGGGAACAACGGGCTGCCGGGGGTGGGCGGCCATTTGAAGTCGGGTAGGCCCGGGATGTCGGGCAGGCCGGGGATCGGAATGTCGGG	26	53	40
G4iMGrinder	4355478	4355510	33	+	GGGATGGCGATGCGGGCGTGGTGGGAAACTGGG	33	46	40
G4iMGrinder	4371309	4371351	43	-	GGGCTGGCGGCCATGGGCAAGTGGCTGGGGCGTGACGGCGGGG	34	45	40
G4iMGrinder	4373792	4373831	40	-	GGGGCTGCAGGGGCTCATTGAGACGGTGGGTCAGCATGGG	32	48	40
G4iMGrinder	2299805	2299846	42	-	GGGCAAGATCGGGGGGAGCCGGGAGAACCTTTGTGGTTGGGG	33	46	40
G4iMGrinder	2305874	2305915	42	-	GGGCAAGATCGGGGGGAGCCGGGAGAACCTTTGTGGTTGGGG	33	46	40
G4iMGrinder	2724163	2724190	28	+	GGGCCGGGCGGGCACGGTCACGATCGGG	28	51	40
G4iMGrinder	3212127	3212190	64	-	GGGCCACGGGTCGCGCTCAGGGCACTTAGGGGCACTGAGCGGGGAAGCCGGGGAACCGGCAGGG	27	53	40
G4iMGrinder	3491641	3491677	37	-	GGGCGGCTGATTGGGCTGGGGTTGCGATGGTTTTGGG	34	46	40
G4iMGrinder	3580629	3580664	36	-	GGGTGCGGCGATGGGGATTTCGGGCAAAGTGATGGG	33	48	40
G4iMGrinder	2698039	2698070	32	+	GGGCTACCTGGGCGCCTGATCGGGGCGGCGGG	28	52	40
G4iMGrinder	177353	177386	34	-	GGGTTTGGGGTTCACCGCGATGGGTGAGTATGGG	30	50	40
G4iMGrinder	288386	288421	36	+	GGGTTAGATAGACGGGCTACAGGGGCCCAAAAGGGG	28	52	40
G4iMGrinder	1006585	1006619	35	+	GGGTGGGAGGGTGAGCCGCCGGGTCGCGTGCTGGG	29	52	40
G4iMGrinder	1220271	1220315	45	+	GGGCCGGGGGTACCCCCTGGGCTTAGCTGGGCACTGGGGCCAGGG	23	57	40
G4iMGrinder	1828122	1828158	37	-	GGGCGCGATCGGGAACCTCGGGGGGCGGTGAGTCGGG	33	46	40
G4iMGrinder	2248515	2248542	28	-	GGGCCGGGTGCGGGACAGGCCGGCTGGG	30	51	40
G4iMGrinder	2439971	2439996	26	-	GGGTGCCGGGCGAGGGTCCTGACGGG	28	53	40
G4iMGrinder	3551148	3551181	34	-	GGGGGCCGTTTTCATGGGCGGGAACACTTTTGGG	29	50	40
G4iMGrinder	3824592	3824644	53	-	GGGTGAGCTGGTGTTGGGGGCTCCGCTGATGGGCGCTGGGCAGGCTGGCGGGG	33	46	40
G4iMGrinder	3878550	3878657	108	+	GGGGGCACTCGGGGGCGGCGCCCCCGAGGGTGGGGGTACTCGGGGGGCGGCGCCCCCCGAGGGTTGGGTTGGGGGGTACTCGGGGGGCGGCGCCCCCCGAGGGTTGGG	26	54	40

## Sheet: smegmatis
Table S. Characterization of G4s sequences in the Mycobacteria genomes
Tool	Start	End	Length	Strand	Sequence	G4Hunter	pqsfinder	Score
G4iMGrinder	4693138	4693154	17	+	GGGCGGGTGGGGTGGGG	72	71	72
G4iMGrinder	5540625	5540645	21	-	GGGGAGGGGTCGAGGGTGGGG	68	72	70
G4iMGrinder	5846399	5846416	18	-	GGGCGGGGTGGGGATGGG	68	70	69
G4iMGrinder	5198616	5198638	23	-	GGGGTGGGGGAGGGGTGTGCGGG	67	70	68
G4iMGrinder	6778436	6778459	24	-	GGGCGGGCAGGGGGTGGGTCGGGG	62	67	64
G4iMGrinder	4046327	4046346	20	-	GGGCGGGGCTGGGGAACGGG	59	68	64
G4iMGrinder	2816626	2816654	29	-	GGGGAGGGGTTCGGGGGACGGATTCGGGG	59	68	64
G4iMGrinder	6162619	6162646	28	+	GGGGGCGTCTGGGGAGGGGCCGGTGGGG	60	69	64
G4iMGrinder	204244	204272	29	-	GGGGATGGGCCGGGGGGCGGGTGGCGGGG	62	67	64
G4iMGrinder	1979500	1979527	28	-	GGGGAGGATCATGGGGCTCGGGGCGGGG	57	69	63
G4iMGrinder	3041199	3041225	27	+	GGGCGGGGTTTGATCGGGGGGCTGGGG	58	66	62
G4iMGrinder	5200850	5200871	22	+	GGGTGTGGGGTCAGGGATGGGG	57	66	62
G4iMGrinder	6958458	6958478	21	-	GGGTGTGGGTGGGGGCGAGGG	57	62	60
G4iMGrinder	2800757	2800814	58	+	GGGACGGGGAACGGGCCGGGGTGTTGGGTGGGGCGTGGGCCGGGGGGTGGGCTTGGGG	53	66	60
G4iMGrinder	4102880	4102905	26	-	GGGGTGGGAACTTGGCGGGGCCGGGG	53	66	60
G4iMGrinder	3564361	3564390	30	-	GGGCGGGCGGGGCTTCGGGGGCCGGCGGGG	54	66	60
G4iMGrinder	4132858	4132877	20	+	GGGTTTCGGGTGGGGGTGGG	57	64	60
G4iMGrinder	2223879	2223902	24	-	GGGTGGGGTGGGGTGGTTTTTGGG	56	64	60
G4iMGrinder	316869	316898	30	+	GGGGGCGGGGGATTCGGGGCGGGACCCGGG	52	66	59
G4iMGrinder	4325538	4325559	22	+	GGGTTGCCGGGGTGGGGCTGGG	52	66	59
G4iMGrinder	6760505	6760529	25	+	GGGTCGGGTTGGTGGCGGGGCGGGG	55	63	59
G4iMGrinder	5789263	5789286	24	-	GGGGCGGTCGGGCGGGGAGTCGGG	53	64	58
G4iMGrinder	5257493	5257514	22	-	GGGGCGGGCGCGGGCGCCGGGG	50	66	58
G4iMGrinder	2335349	2335395	47	+	GGGGCGGGGTGCTGAGGTGGGGTGCTCCGGGGGTGGGGGCTAACGGG	51	64	58
G4iMGrinder	2983471	2983494	24	+	GGGTGTTGCAGGGGCGGGATGGGG	52	64	58
G4iMGrinder	3181741	3181762	22	+	GGGCCCGGGGGAGGGCTCGGGG	49	66	58
G4iMGrinder	3483450	3483470	21	+	GGGAGCGGGTCGGGGGTCGGG	54	62	58
G4iMGrinder	3592538	3592572	35	+	GGGGGTGCAGGGGGTGCGCCGGGCGGGGGTATGGG	53	63	58
G4iMGrinder	3137995	3138016	22	-	GGGCCACGGGCGAGGGGCGGGG	50	66	58
G4iMGrinder	2817945	2817968	24	-	GGGTGGGATCGGGTCGGGGTCGGG	51	64	58
G4iMGrinder	4295729	4295747	19	+	GGGCGGGCGGGGCATCGGG	51	64	58
G4iMGrinder	5862509	5862536	28	+	GGGGCTCGGGGGCCGGGTGGCTGCGGGG	52	64	58
G4iMGrinder	2821638	2821671	34	+	GGGGATGGGGTTGCCGAACGGGGAGGTGGTGGGG	51	63	57
G4iMGrinder	3659543	3659562	20	-	GGGGTCAGGGTGGGCACGGG	50	64	57
G4iMGrinder	4044767	4044787	21	+	GGGGATGGGTCGGGCGGCGGG	52	62	57
G4iMGrinder	4190700	4190720	21	+	GGGAAGTGGGGCGAGGGAGGG	52	62	57
G4iMGrinder	465963	465982	20	-	GGGCACCGGGCGGGGGCGGG	50	64	57
G4iMGrinder	6970524	6970542	19	-	GGGCGGGCCGGGTCAGGGG	49	64	56
G4iMGrinder	991703	991724	22	+	GGGTGGCGGGGATACGGGCGGG	50	62	56
G4iMGrinder	5790675	5790703	29	-	GGGTCTGCGGGGTGGGGGGTGACGGCGGG	52	59	56
G4iMGrinder	2310233	2310255	23	+	GGGGGAGCAGGGTGTGGGCTGGG	51	60	56
G4iMGrinder	2600589	2600612	24	+	GGGTGGGTTGTCGGTGGGGGCGGG	52	60	56
G4iMGrinder	2744859	2744882	24	+	GGGTGGGTTGTCGGTGGGGGCGGG	52	60	56
G4iMGrinder	3980365	3980385	21	-	GGGGACGGGAATGGGATCGGG	49	62	56
G4iMGrinder	3364867	3364887	21	+	GGGATGGGTTTGCGGGCGGGG	50	62	56
G4iMGrinder	3434937	3434968	32	+	GGGGCCGGCCACGGGGTGTCGGGAGGGGTGGG	48	65	56
G4iMGrinder	3541005	3541026	22	-	GGGCGGGCGGGGGCGACGCGGG	50	62	56
G4iMGrinder	3580174	3580197	24	+	GGGGCGAGGGTTGACCGGGCGGGG	48	64	56
G4iMGrinder	4318483	4318513	31	+	GGGGCGGGCGGCGGCGGTGGGGCGTCCGGGG	49	62	56
G4iMGrinder	5605208	5605242	35	+	GGGTTCGGGTTCGGGCTCGGGTGCAGGGGGCGGGG	48	63	56
G4iMGrinder	6628096	6628119	24	+	GGGTGGGTTGTCGGTGGGGGCGGG	52	60	56
G4iMGrinder	6729647	6729668	22	+	GGGGGTGGGCCTGAAGGGAGGG	50	62	56
G4iMGrinder	71194	71231	38	-	GGGAGCCGCGGCGGGCGGTTCGGGGGGAGGGGGCGGGG	52	60	56
G4iMGrinder	5460008	5460035	28	-	GGGCTGGGGGAGTGGGGCTGGACGCGGG	50	60	55
G4iMGrinder	4449518	4449537	20	-	GGGCCGGGGAGGGTCTCGGG	46	64	55
G4iMGrinder	4440128	4440158	31	-	GGGGGTACACGGGGCGCCGGTGGGAGTGGGG	48	62	55
G4iMGrinder	4197017	4197039	23	-	GGGGCCGGGACCATGGGGTCGGG	45	65	55
G4iMGrinder	1348734	1348755	22	-	GGGTTGCTGGGGCGGGCGAGGG	48	62	55
G4iMGrinder	1299216	1299240	25	-	GGGGTTCTACGGGTTGCGGGCGGGG	47	63	55
G4iMGrinder	6894440	6894466	27	+	GGGTGGTGGGGTAGTTCTCGGGGTGGG	49	61	55
G4iMGrinder	6948891	6948911	21	+	GGGCATCGGGATCGGGTGGGG	48	62	55
G4iMGrinder	6827790	6827819	30	-	GGGGACACCGGGCGGACGTGGGGTGCGGGG	46	62	54
G4iMGrinder	6487004	6487030	27	-	GGGGCCGGGGCGTCGGGCGGCGGCGGG	46	61	54
G4iMGrinder	6426565	6426595	31	-	GGGGGCGGGGATGTCGGGATGGGCCAGCGGG	47	62	54
G4iMGrinder	1112500	1112521	22	+	GGGGCTCGGGCAGGGCGTAGGG	45	62	54
G4iMGrinder	1363440	1363471	32	+	GGGGTCGGGGGAGCGGAGGGTTGCGCCTGGGG	48	60	54
G4iMGrinder	4856532	4856552	21	-	GGGAGCTGGGGCCGGGCTGGG	45	62	54
G4iMGrinder	2187244	2187267	24	+	GGGGCCGGGCGGGGTGATCCTGGG	44	64	54
G4iMGrinder	2405762	2405783	22	+	GGGGCTCGGGCAGGGCGTAGGG	45	62	54
G4iMGrinder	4254082	4254107	26	-	GGGTCGACAAGGGGTGCAGGGCGGGG	46	62	54
G4iMGrinder	2934874	2934901	28	+	GGGCGTGCCGTTCCGGGGCGGGGCGGGG	44	64	54
G4iMGrinder	3728979	3729005	27	-	GGGTGGCAGGGCCGCCAGGGGGTGGGG	46	61	54
G4iMGrinder	2651287	2651304	18	-	GGGCGGGTCAGGGTCGGG	46	61	54
G4iMGrinder	4590132	4590153	22	+	GGGCGGGTCAGGGCGGCCGGGG	45	62	54
G4iMGrinder	1515793	1515832	40	-	GGGGTGCTCGCGGTGCGGGGCCGGGGGCTGTGGGCCGGGG	45	62	54
G4iMGrinder	54415	54440	26	+	GGGGCTCGGGCTTGGCGGGACCGGGG	44	62	53
G4iMGrinder	6916356	6916379	24	-	GGGTAGCGGGCGGGCGGTTCGGGG	46	60	53
G4iMGrinder	6275173	6275196	24	-	GGGGGCAGGGCGGTGGGCACCGGG	46	60	53
G4iMGrinder	748472	748508	37	+	GGGCCGGGCGGCTTCAGCGACGGGGAGGGGGTAGGGG	45	61	53
G4iMGrinder	1480914	1480958	45	+	GGGCGGGCAGGGCGGGCGGGGGCGGTGCGACGGGGGACCGGCGGG	46	60	53
G4iMGrinder	4207524	4207553	30	-	GGGAGGTGTACCGGGCGGAAGGGGGCGGGG	48	58	53
G4iMGrinder	3847869	3847895	27	-	GGGCGGGCCAGGGTGGGTCGAGTGGGG	44	62	53
G4iMGrinder	3218693	3218720	28	-	GGGGATGACAGGGCGGGTGCGAGAGGGG	46	60	53
G4iMGrinder	6536589	6536617	29	+	GGGCAGGGGCGCCCGGGGTGTGGGCAGGG	42	64	53
G4iMGrinder	417958	417984	27	-	GGGCGGGTTCGGGAGGGCACTTTGGGG	44	62	53
G4iMGrinder	730131	730154	24	+	GGGACGGCGGGGCGGGCGGCCGGG	45	60	52
G4iMGrinder	5949964	5949991	28	-	GGGCAGGTTGGGGTTACCGGGGATCGGG	43	60	52
G4iMGrinder	5898426	5898459	34	-	GGGGTGACCCGCTACGGGGTCAGGGGGTCAGGGG	42	63	52
G4iMGrinder	5829294	5829316	23	-	GGGCCGGCATGGGCGGGACGGGG	43	60	52
G4iMGrinder	5776174	5776224	51	-	GGGGGCGGGGGCAGGTGCGGGCTCGGGTTCCTGCTCGGGTGCGGGGGCGGG	44	60	52
G4iMGrinder	1276761	1276785	25	+	GGGGCCTGTTGGGGCCGGGCAAGGG	42	63	52
G4iMGrinder	5429622	5429644	23	-	GGGCGGAGCGGGGACCGGGCGGG	45	60	52
G4iMGrinder	5286934	5286953	20	-	GGGCTGGGCGGGCGGACGGG	45	59	52
G4iMGrinder	1780795	1780821	27	+	GGGGGAGAGCCGGGGTCACCGGGCGGG	43	61	52
G4iMGrinder	5027260	5027289	30	-	GGGTAGGGGTTGTGTGTGCGGGGTTGTGGG	45	58	52
G4iMGrinder	4812648	4812671	24	-	GGGTGGGCTGCGGGTTGGCCGGGG	44	60	52
G4iMGrinder	2201862	2201914	53	+	GGGCGGGGCGGAGACAGGGGCGGGGTTGCCGGCGGGGAGCGTGCGGGTGCGGG	44	61	52
G4iMGrinder	4767576	4767613	38	-	GGGGTAGTAGTTGGGGGTACGCGGCGACGGGGCCGGGG	45	59	52
G4iMGrinder	4645756	4645791	36	-	GGGGGACAGGGCAGGGGTGGTGTCGGTGCGGTGGGG	49	56	52
G4iMGrinder	4543960	4543986	27	-	GGGTGCTGGGGCGGGTCCTCGGCGGGG	44	61	52
G4iMGrinder	4539543	4539568	26	-	GGGTGGGGCCGAAGCGGGCGCCGGGG	41	62	52
G4iMGrinder	4272141	4272167	27	-	GGGTCGGAACCATGGGGCTGGGGTGGG	44	61	52
G4iMGrinder	4220053	4220074	22	-	GGGCACCAGGGCATGGGCGGGG	41	62	52
G4iMGrinder	4169432	4169464	33	-	GGGGGTCGTCTCGAACTAGGGGTCGGGTCGGGG	43	60	52
G4iMGrinder	4136922	4136955	34	-	GGGTGGGAGGGGCCGGGGGAGCGTGGTGTCCGGG	45	60	52
G4iMGrinder	2878548	2878573	26	+	GGGGTCGGGCCTCAAGGGTGTTGGGG	43	62	52
G4iMGrinder	4103566	4103599	34	-	GGGTGGGAGGGGCCGGGGGAGCGTGGTGTCCGGG	45	60	52
G4iMGrinder	3120200	3120217	18	+	GGGCGGGCTGGGCTCGGG	44	61	52
G4iMGrinder	3822927	3822956	30	-	GGGTAGGGGTTGTGTGTGCGGGGTTGTGGG	45	58	52
G4iMGrinder	3592853	3592886	34	+	GGGGGCGGAGGGGGCGCCGCGGGCAGAGCAGGGG	47	58	52
G4iMGrinder	3796012	3796047	36	+	GGGGCATGGGTTCTCGACGGGTCGTAGGGGTCGGGG	43	62	52
G4iMGrinder	2542222	2542241	20	-	GGGATCGGGCGTGGGTAGGG	44	59	52
G4iMGrinder	4693850	4693868	19	+	GGGTTCGGGTCTGGGTGGG	45	60	52
G4iMGrinder	1679623	1679644	22	-	GGGGTCGGGCCAGACGGGCGGG	42	62	52
G4iMGrinder	1403722	1403743	22	-	GGGGTCGGGCCAGACGGGCGGG	42	62	52
G4iMGrinder	5631169	5631192	24	+	GGGTTCTGGGACTGGGTGGGCGGG	44	60	52
G4iMGrinder	6162726	6162774	49	+	GGGTTGCGGGGTGAACTGCGGGCCCGGTTGGGGGGTGGGTTGGGAGGGG	44	60	52
G4iMGrinder	6313387	6313413	27	+	GGGTGGGGTAATACTCGGGGAGCCGGG	42	61	52
G4iMGrinder	6820467	6820496	30	+	GGGGACCCGGGCTTGCGGGGGCACAAGGGG	41	62	52
G4iMGrinder	65763	65785	23	-	GGGATGGGCCGGATCGGGCGGGG	45	60	52
G4iMGrinder	6966318	6966341	24	+	GGGGCCGCCGGGCGCCGGGCGGGG	40	64	52
G4iMGrinder	6831521	6831547	27	-	GGGGCCATGGGGCTGGGCGCCGGCGGG	41	61	51
G4iMGrinder	172470	172491	22	+	GGGGCCGGGCCGGGACAGTGGG	40	62	51
G4iMGrinder	6792342	6792363	22	-	GGGCCGGGTTCGGGTGCCGGGG	40	62	51
G4iMGrinder	5928489	5928512	24	-	GGGCAGGGTGGGGTTCAAAACGGG	42	60	51
G4iMGrinder	4441274	4441301	28	-	GGGACTGTGGATGGGGGTGGGAGTCGGG	46	56	51
G4iMGrinder	4402383	4402416	34	-	GGGGCCGGGTTGGCCGCGGGTTCGGCGGGTGGGG	42	60	51
G4iMGrinder	2878998	2879036	39	+	GGGGGAACGGTCGTGGGGTCGGCAACAGCCGGGGTGGGG	44	58	51
G4iMGrinder	2937971	2937994	24	+	GGGCGGGCGGCGGGTATTCCGGGG	42	60	51
G4iMGrinder	2958124	2958150	27	+	GGGGTGATCGGGACGGGATCCTCGGGG	41	61	51
G4iMGrinder	3778730	3778750	21	-	GGGTACGGGCGGGCGGATGGG	44	58	51
G4iMGrinder	402706	402740	35	-	GGGGCTGGTGCTCGGCGGGTGGGTGCGGGCCGGGG	43	59	51
G4iMGrinder	6852265	6852313	49	-	GGGGTCACGGGCTGGGTCACCTGCGTCGGGGGCGCGGTCGGGGCCGGGG	39	60	50
G4iMGrinder	518232	518258	27	+	GGGGCGGGCAGGACTGGGCACGGTGGG	43	56	50
G4iMGrinder	561419	561446	28	+	GGGGCATGGGGCCACGTGGAGGGCCGGG	40	60	50
G4iMGrinder	562205	562235	31	+	GGGTTTCGGTGCGGGTGGGGAGTACGCGGGG	43	57	50
G4iMGrinder	804057	804088	32	+	GGGATTCGCGGTGGGCGGTGAGTGGGGCGGGG	45	56	50
G4iMGrinder	5950074	5950101	28	-	GGGGTCACCGCGGGGGCCTGGGACTGGG	39	60	50
G4iMGrinder	1117947	1117969	23	+	GGGCCGTCTGGGCTGGGGCTGGG	40	60	50
G4iMGrinder	5773599	5773624	26	-	GGGAAGGGGCTGGGCGCCCAGCGGGG	38	62	50
G4iMGrinder	1426477	1426495	19	+	GGGACCGCGGGCGGGCGGG	39	60	50
G4iMGrinder	5531667	5531690	24	-	GGGGGGCGGGATCACGGGCCCGGG	41	60	50
G4iMGrinder	1525757	1525791	35	+	GGGGCGTGACAGGGGTGGCAGAAGGGGCGCACGGG	42	58	50
G4iMGrinder	2238193	2238230	38	+	GGGGCGGAGGGTGGGTCTCGGCGGCCGGGCTGGGCGGG	41	58	50
G4iMGrinder	4730653	4730681	29	-	GGGCGGGGCTTCGCGTCGTATGGGGCGGG	41	59	50
G4iMGrinder	2411209	2411231	23	+	GGGCCGTCTGGGCTGGGGCTGGG	40	60	50
G4iMGrinder	2430000	2430036	37	+	GGGGAGCAGCAGCAGTGGGGGTGGGGGTCATCGCGGG	43	56	50
G4iMGrinder	2862280	2862316	37	+	GGGATCGTGTACGGGGTGGTGATGGGCGGGTTCGGGG	42	58	50
G4iMGrinder	3999094	3999116	23	-	GGGCCTTTCGGGACGGGCTGGGG	39	60	50
G4iMGrinder	3896026	3896050	25	-	GGGCGGGTCGATGACGCGGGTGGGG	42	58	50
G4iMGrinder	3150065	3150088	24	+	GGGCCGGGGGCGGGCCGACGTGGG	41	60	50
G4iMGrinder	3484175	3484206	32	-	GGGGATGGGACGGCGGGGAATAGGCACGTGGG	43	56	50
G4iMGrinder	3556488	3556509	22	+	GGGCGCGGGGCCGGGCGCCGGG	39	62	50
G4iMGrinder	3750424	3750449	26	+	GGGCGAGAAGGGCGACGGGGTGTGGG	42	58	50
G4iMGrinder	3104675	3104699	25	-	GGGCGGCCAGGGCCGCGGGGGTGGG	42	58	50
G4iMGrinder	4252499	4252526	28	+	GGGGTCGCTTTCGGGGATCGGGTTCGGG	41	60	50
G4iMGrinder	4608779	4608802	24	+	GGGTGCCGGGGTACGGGTGCTGGG	41	60	50
G4iMGrinder	2187639	2187679	41	-	GGGCGGGGTGGCCGGGGTAGGCGCCGGGTGGCCGGGTCGGG	40	59	50
G4iMGrinder	2183575	2183606	32	-	GGGGCGGGTGGCGGCGCGGGCGCGGGCGCGGG	43	58	50
G4iMGrinder	5052709	5052737	29	+	GGGTCGACGGGAACGGGGGTGACCTGGGG	42	59	50
G4iMGrinder	5381343	5381366	24	+	GGGCCGTGGGCAGCGCGGGGCGGG	40	60	50
G4iMGrinder	5493903	5493940	38	+	GGGGCGGGCGGGACCGGCGGAGCGGGCGGGATGGTGGG	43	58	50
G4iMGrinder	1020655	1020688	34	-	GGGCCGGGGTTCGGTTTCGGGGGTCTTCTCGGGG	41	58	50
G4iMGrinder	6054514	6054539	26	+	GGGGCGCTGGGCGCGGGAGCGGTGGG	43	58	50
G4iMGrinder	6162163	6162187	25	+	GGGCGCTCGGGCGGTTCGGGCGGGG	42	58	50
G4iMGrinder	6162246	6162281	36	+	GGGCGGGGTGGGCTCGGGGTTCTCGGCAGGCTCGGG	41	58	50
G4iMGrinder	6386190	6386242	53	+	GGGTGCGGGTGGTTGGGGCGGACGGGTGCGGGGTGTGAGGGCGATCGCCGGGG	42	58	50
G4iMGrinder	508868	508898	31	-	GGGTGCGGTCGGGGCGCTGGGCGGCGTGGGG	44	57	50
G4iMGrinder	6675067	6675096	30	-	GGGCGCCTGTTGTTCGGGGTGGGTGTGGGG	40	58	49
G4iMGrinder	649513	649538	26	+	GGGTGCCGGGGTCGGGAGGTCTTGGG	40	58	49
G4iMGrinder	6005105	6005129	25	-	GGGGCGGGTTTTCTCGACGGGTGGG	40	58	49
G4iMGrinder	5847375	5847401	27	-	GGGCTCGGGAGTGGGCTTGGGTGCGGG	40	58	49
G4iMGrinder	5665402	5665422	21	-	GGGCACGGGTTGCAGGGTGGG	40	58	49
G4iMGrinder	5305597	5305622	26	-	GGGTCGCGCTGGGTGCGCGGGTGGGG	40	58	49
G4iMGrinder	1789369	1789407	39	+	GGGTTGGGGAATTCGACCGTGGGGAACTCGGGATCGGGG	38	60	49
G4iMGrinder	5142406	5142432	27	-	GGGCGTCGGGTAGGGCGTCGGGTAGGG	40	58	49
G4iMGrinder	5092545	5092580	36	-	GGGCCGGGGGAGCGCCGGGGATCGGGATCAGGCGGG	40	58	49
G4iMGrinder	4455633	4455656	24	-	GGGCCAGGGCTGGGGTTACACGGG	38	60	49
G4iMGrinder	3906369	3906425	57	-	GGGGTAGCGGTGCGGGCGGGTGGAACCACGGCGACGGGGCCGGGTGGGGCATCGGGG	39	59	49
G4iMGrinder	3300251	3300275	25	+	GGGAGGGCGGCCTCGGGATCTGGGG	40	58	49
G4iMGrinder	3819936	3819955	20	+	GGGTTCGGGATGGGACCGGG	39	59	49
G4iMGrinder	3164160	3164203	44	-	GGGCGGGGAGAGATCGTCGGGCTGGCGGGGCTGGGAGGCGCGGG	41	57	49
G4iMGrinder	4267107	4267147	41	+	GGGTGTCAGGGGCGGGGTGAAGTCGATGGGCGGCGCCGGGG	40	58	49
G4iMGrinder	5024269	5024288	20	+	GGGTTCGGGATGGGACCGGG	39	59	49
G4iMGrinder	1546781	1546805	25	-	GGGCGTCGCGGGCGGGTCGACGGGG	40	58	49
G4iMGrinder	6889635	6889664	30	-	GGGCGGTGACAACCGGGGCAGGGGTCTGGG	39	58	48
G4iMGrinder	6765708	6765737	30	-	GGGAATGTCCGGGTTGCAGGGGAACTGGGG	38	58	48
G4iMGrinder	6731215	6731249	35	-	GGGGACTGCGGGGAAGAAGACCTCGGGGCGCAGGG	37	58	48
G4iMGrinder	6628904	6628923	20	-	GGGCCAGGGTACGGGTCGGG	38	59	48
G4iMGrinder	6561380	6561405	26	-	GGGTCGTGGGGGTGGGCCACCACGGG	37	58	48
G4iMGrinder	6495268	6495291	24	-	GGGCGGGATGCTGGCGTGGGCGGG	40	55	48
G4iMGrinder	6381661	6381687	27	-	GGGCAGGACTGGGGCGGGCTGATCGGG	40	56	48
G4iMGrinder	6306796	6306822	27	-	GGGAACGGGAGATCGTCGGGGTGCGGG	39	56	48
G4iMGrinder	812459	812486	28	+	GGGTCATGCGGGAGATGGGTTGGCGGGG	41	56	48
G4iMGrinder	871170	871192	23	+	GGGATCTGGGTGGTGGGCTTGGG	41	56	48
G4iMGrinder	5968223	5968252	30	-	GGGCGCCGTCCGGGGTGTCGGGGGTGCGGG	39	58	48
G4iMGrinder	5938998	5939027	30	-	GGGGTGTGGCAGGGCAGTTGGGAGAGAGGG	41	54	48
G4iMGrinder	1490034	1490054	21	+	GGGCATCTGGGAGGGCTCGGG	38	58	48
G4iMGrinder	5479232	5479257	26	-	GGGCGTGGGACGCCGTGCGGGGCGGG	38	58	48
G4iMGrinder	1666515	1666545	31	+	GGGGACGGGGTGTCGTACGGGCACCGGTGGG	39	57	48
G4iMGrinder	5285790	5285833	44	-	GGGTGATATCGGGTTTGGGAAGTGAGTGTGGATGGGGGGAGGGG	43	52	48
G4iMGrinder	1750991	1751021	31	+	GGGTGAAGTGCCGGGTGAACCGGGGGTGGGG	40	57	48
G4iMGrinder	1816446	1816473	28	+	GGGTCATGCGGGAGATGGGTTGGCGGGG	41	56	48
G4iMGrinder	1817124	1817155	32	+	GGGGCGGATCATCACGGGAGGGGAATGTCGGG	39	56	48
G4iMGrinder	5136602	5136626	25	-	GGGAAGGGGCGGGCAAGCCTTCGGG	37	58	48
G4iMGrinder	5123062	5123084	23	-	GGGCCCTTGCGGGTAGGGGCGGG	36	60	48
G4iMGrinder	5082406	5082429	24	-	GGGGCCTGGGATCCAAGGGTTGGG	36	60	48
G4iMGrinder	4832151	4832182	32	-	GGGGTGGGTCGGGGTGTGGCCAGGACGTCGGG	41	56	48
G4iMGrinder	4729918	4729951	34	-	GGGCGGTATTTCGCCGGGGAGTGCCGGGGCGGGG	39	58	48
G4iMGrinder	4723865	4723893	29	-	GGGATGCCCTCGGGGTACGGGGTGGCGGG	37	59	48
G4iMGrinder	4560581	4560610	30	-	GGGCCGTGCGCGGGCAGTGGGGCAGCGGGG	38	58	48
G4iMGrinder	4215090	4215112	23	-	GGGGTCGGGCCAGTCGGGCCGGG	37	60	48
G4iMGrinder	2782616	2782650	35	+	GGGGTTGTGCGGGGAAACCTCGGGGCAGACGAGGG	38	58	48
G4iMGrinder	2791676	2791700	25	+	GGGCGGGTGGTCGTGGGTGTGTGGG	41	54	48
G4iMGrinder	2830078	2830107	30	+	GGGGCGGCGGGATCGCTGGCGGGCGGCGGG	41	54	48
G4iMGrinder	2839192	2839224	33	+	GGGAATCACTCCTGGTTGGGAGTGGGGGTGGGG	40	55	48
G4iMGrinder	4137032	4137057	26	-	GGGTTGGTTCCGGGCGGGGTGCCGGG	38	58	48
G4iMGrinder	4103676	4103701	26	-	GGGTTGGTTCCGGGTGGGGTGCCGGG	38	58	48
G4iMGrinder	2952901	2952943	43	+	GGGCCCACACCAGGGTGGGGAGCGGGCGGGCCGGGGTGGCGGG	35	61	48
G4iMGrinder	3792122	3792141	20	-	GGGCGTCGGGCCGGGTCGGG	38	59	48
G4iMGrinder	3617990	3618020	31	-	GGGTGTGGTGGTGGGCGCTCGGGTGGGAGGG	42	55	48
G4iMGrinder	3573065	3573096	32	-	GGGCGGGTGAAGCTCATGGGGAAGTGCAGGGG	39	56	48
G4iMGrinder	3358022	3358056	35	-	GGGAGTGGGGGGTGGGCCGGCCTCTGACGGGCGGG	39	56	48
G4iMGrinder	3248482	3248518	37	-	GGGGGTGGGTCTGATCCTTGCCGGGGGTGTCGCGGGG	39	56	48
G4iMGrinder	2753671	2753698	28	-	GGGTCATGCGGGAGATGGGTTGGCGGGG	41	56	48
G4iMGrinder	2649097	2649117	21	-	GGGCGCCGGGTCGGGCGAGGG	37	58	48
G4iMGrinder	4764278	4764303	26	+	GGGTCGTACGGGCGGGCGAGTCGGGG	39	58	48
G4iMGrinder	2043386	2043426	41	-	GGGCGCCCGGTTCGGGCACGGGCGGGTGCGGCGGGGCGGGG	37	59	48
G4iMGrinder	5178994	5179018	25	+	GGGGTCGTCGGGCGTGCCGGGCGGG	38	58	48
G4iMGrinder	5334806	5334830	25	+	GGGTGGGCAGCGCGTTGGGGCCGGG	39	58	48
G4iMGrinder	5372271	5372296	26	+	GGGTGGGGCCGATCACGGGCCCGGGG	35	62	48
G4iMGrinder	5493860	5493884	25	+	GGGGTCAACCACGGGAGCGGGTGGG	37	58	48
G4iMGrinder	5537367	5537394	28	+	GGGTGCGGGTGGGGTTGGACATCGCGGG	40	56	48
G4iMGrinder	1406162	1406197	36	-	GGGGTCGGGGTACCAGCCGGCGGCAGGGGTGTTGGG	39	56	48
G4iMGrinder	1282974	1283003	30	-	GGGTGCGACGGGGAACGGGGTGCCGACGGG	38	58	48
G4iMGrinder	5878426	5878448	23	+	GGGATGCAGGGCGGCGGGTTGGG	41	56	48
G4iMGrinder	6007203	6007230	28	+	GGGTTCGATCTGGGCAGGGAGGGTTGGG	38	57	48
G4iMGrinder	889669	889707	39	-	GGGGGCGGTGGGGCCGCCGTGGGTGCAACCCGGGGTGGG	37	60	48
G4iMGrinder	6320069	6320094	26	+	GGGAAGCTGGGAACTGCCGGGCGGGG	37	58	48
G4iMGrinder	553438	553467	30	-	GGGGACTGATGCGGGTCGACCGGGGTCGGG	38	58	48
G4iMGrinder	499812	499835	24	-	GGGCCTGGGCTGGGGTTTCCTGGG	35	60	48
G4iMGrinder	6660692	6660723	32	+	GGGCGCCGCCGCGGGCGGCGGGGGTGGTGGGG	41	56	48
G4iMGrinder	6766662	6766692	31	+	GGGTGGCGGGTCGCGATCCTGGGGTGCGGGG	40	57	48
G4iMGrinder	6754445	6754484	40	-	GGGGACCGGCGCAGAGGGGCGGGGACGGGCCACGACCGGG	35	59	47
G4iMGrinder	6710503	6710534	32	-	GGGGTGTTGGGAGTGTCCAAGCGGGTGCGGGG	38	56	47
G4iMGrinder	496986	497014	29	+	GGGCCGGGAAGGCTGGGGGTTTGCATGGG	40	54	47
G4iMGrinder	6478958	6478985	28	-	GGGCTGATCGTCGGGGGCCGCGGGTGGG	38	56	47
G4iMGrinder	6268666	6268686	21	-	GGGCCGGGACGGGCAGCTGGG	36	58	47
G4iMGrinder	886155	886192	38	+	GGGGTTCCGCCGCGGGGTGGGGGGCCTGGTGGTCAGGG	40	54	47
G4iMGrinder	5436170	5436201	32	-	GGGTTTCGTCGCTGTTCGGGGCGAGGGGAGGG	38	56	47
G4iMGrinder	5079187	5079213	27	-	GGGCGCGGGCATCGGCACGGGGCTGGG	38	56	47
G4iMGrinder	1955073	1955100	28	+	GGGTGCGGGATTCGGTGGGGCTCTCGGG	38	56	47
G4iMGrinder	4654644	4654675	32	-	GGGGTGATCTTGTGCTTCGGGCGGGGCGCGGG	38	56	47
G4iMGrinder	4601215	4601243	29	-	GGGCGTGGTGTTGACGGGTCTGGGCGGGG	40	54	47
G4iMGrinder	4438725	4438752	28	-	GGGACGTCGGGGAGATCTGCGGGTTGGG	38	56	47
G4iMGrinder	2855998	2856026	29	+	GGGGTCGCCGAGGGCGGGCACGCCAGGGG	35	59	47
G4iMGrinder	3325407	3325448	42	+	GGGGTGGCGCTGGGCGGGGCGGAGGTGGGCTTTTTGGCCGGG	40	54	47
G4iMGrinder	2651006	2651038	33	-	GGGGCGGTCGGGTTTGGGGAGGATCCACGTGGG	39	55	47
G4iMGrinder	4687932	4687956	25	+	GGGAGGGCCCGGGGGAGTGTCCGGG	36	58	47
G4iMGrinder	4806267	4806294	28	+	GGGTGTGGGCGGTGATACGGGCCAGGGG	38	56	47
G4iMGrinder	1592745	1592774	30	-	GGGCGAGTAGGGATGCACCAGGGGCCGGGG	36	58	47
G4iMGrinder	1292852	1292879	28	-	GGGTGGGTGTTTTGGGGTACTAACAGGG	38	56	47
G4iMGrinder	1024063	1024107	45	-	GGGGAGAATAGCGTGGCGGGTGGGGTTACTGCGACGGGTGTGGGG	39	55	47
G4iMGrinder	6162510	6162566	57	+	GGGCGCCGGTTGGGGTGCGGGCTGGGGTGCCGGTTGTGGTGCGGGCTGGGGCTCGGG	38	56	47
G4iMGrinder	639794	639817	24	-	GGGACTGGGCGCGGGCGGCGAGGG	39	55	47
G4iMGrinder	509596	509627	32	-	GGGCTGGGCGCTGGGACTCAACGCGGGCGGGG	36	58	47
G4iMGrinder	385091	385122	32	-	GGGTCGGGGTCATTGCCGCGGGTGCGGGCGGG	36	58	47
G4iMGrinder	6770848	6770870	23	-	GGGCTGGGACGGGCTGGCCTGGG	36	56	46
G4iMGrinder	6623325	6623358	34	-	GGGGTTGGGCCCCGGTCTGCTGGGGAGGTTGGGG	35	58	46
G4iMGrinder	6552871	6552898	28	-	GGGGCGGGATCAAGGAGTCCGGGTCGGG	37	56	46
G4iMGrinder	6487050	6487099	50	-	GGGGGCGGAGCCTGCTCGGGTGCGGGTGCGGGTGCGGGTGCGGGAGCGGG	36	55	46
G4iMGrinder	710467	710494	28	+	GGGTGGTCGACCTGGGGTGCGGGCCGGG	35	56	46
G4iMGrinder	6268127	6268158	32	-	GGGCCAGGGCACCGTCGGGGTTGGTGTAGGGG	36	56	46
G4iMGrinder	6215761	6215791	31	-	GGGGTGGTCCCGTGTCGCCGGGTGGGGCGGG	34	57	46
G4iMGrinder	1083611	1083645	35	+	GGGGTGCGGGTGCCGACGTGCGGGTGGCGGGCGGG	37	56	46
G4iMGrinder	1160272	1160298	27	+	GGGCGGGCCGCGGTCAACGGGCAGGGG	36	56	46
G4iMGrinder	5765968	5765997	30	-	GGGCGCGGTGCTGGGCGGGGTGTTCTCGGG	37	54	46
G4iMGrinder	1227458	1227485	28	+	GGGCGTGGGCAACGGGCTGGGCAACGGG	36	57	46
G4iMGrinder	5601201	5601226	26	-	GGGGCGGGCGCCGGGACCGCGACGGG	33	58	46
G4iMGrinder	1424737	1424782	46	+	GGGGGAATCGGGGTCCGGGTCGCGCGGGCGCAGTTGGGTGGCCGGG	36	56	46
G4iMGrinder	5492096	5492133	38	-	GGGAGCGGGGGCGGCCGGGGTCTCTTCGGTCACCGGGG	37	54	46
G4iMGrinder	1673217	1673246	30	+	GGGCCGGGGGTGTTTTCGTTTGGGTGCGGG	37	54	46
G4iMGrinder	1677090	1677126	37	+	GGGGGCCGGCAAGCCGAAGGGGCCGGGGCGCTGCGGG	36	56	46
G4iMGrinder	1692186	1692219	34	+	GGGGGCGACGGGTTCCCGGGCGGGAGGTCATGGG	35	56	46
G4iMGrinder	4988957	4988990	34	-	GGGGGCGGGGGCGTCAGGCCGGGTGCCGCTCGGG	38	54	46
G4iMGrinder	2066609	2066648	40	+	GGGGGTCTCGGTGAGGGGTACGGCATGGGTTCCGGTGGGG	41	52	46
G4iMGrinder	4879424	4879451	28	-	GGGGCCCGCGTACGGGGCGCCGGGCGGG	32	60	46
G4iMGrinder	4774344	4774379	36	-	GGGGCGCCGGGAGCCGCCGGGTCGGCGTGGGCGGGG	35	58	46
G4iMGrinder	2376873	2376907	35	+	GGGGTGCGGGTGCCGACGTGCGGGTGGCGGGCGGG	37	56	46
G4iMGrinder	4407477	4407511	35	-	GGGGCGACACACAGGGTCGCGGGGGTGGCGCTGGG	38	53	46
G4iMGrinder	4361462	4361485	24	-	GGGCGGGGAACCCGCGGGTCTGGG	33	60	46
G4iMGrinder	4352541	4352569	29	-	GGGTGGGGGTTCTCGGCGTCCGGGTCGGG	38	54	46
G4iMGrinder	2639236	2639257	22	+	GGGTTTGCCGGGCGAGGGCGGG	36	57	46
G4iMGrinder	4289438	4289480	43	-	GGGTGGGCGCGAGATGGGTTACATGGGGCCGGGTCTGCCGGGG	35	58	46
G4iMGrinder	4046402	4046434	33	-	GGGAGCTGTCGGGGGGTCGGGTTGTGGTCAGGG	41	50	46
G4iMGrinder	2960934	2960974	41	+	GGGACCGTGGAAGGGCGCGGGGCCTGAGCTGGGGCCCGGGG	33	58	46
G4iMGrinder	3037794	3037819	26	+	GGGATGGGTCGGGGTCAACACCTGGG	35	58	46
G4iMGrinder	3050380	3050405	26	+	GGGGTGGGCCGACAGTTGGGCCAGGG	35	58	46
G4iMGrinder	3922901	3922934	34	-	GGGCCGGGGTCGGCCTGGTGCGCGGGGGAGCGGG	39	54	46
G4iMGrinder	3836111	3836137	27	-	GGGTGCGGCTTCCGGGCGCGGGGCGGG	37	56	46
G4iMGrinder	3161451	3161479	29	+	GGGGTCGGCGGGCGGGTCGACATCGTGGG	37	54	46
G4iMGrinder	3567614	3567638	25	+	GGGGACGGGACCGGGTCGATCCGGG	34	58	46
G4iMGrinder	3409011	3409049	39	-	GGGGGCGGGTGACCAGCAAGGGCACCACGTTGGGGTGGG	35	56	46
G4iMGrinder	4255406	4255430	25	+	GGGTCAGCCTGGGTTTGGGGCCGGG	35	58	46
G4iMGrinder	4829537	4829559	23	+	GGGCGCTGCAGGGTCTGGGCGGG	36	56	46
G4iMGrinder	4959626	4959653	28	+	GGGCACGGGCGCGAACGGGATCTTGGGG	35	56	46
G4iMGrinder	5082493	5082528	36	+	GGGGCGCCGGGGTTTCGAGGGCCGCCGACGGGCGGG	33	58	46
G4iMGrinder	1883003	1883032	30	-	GGGGCGATGCTGGGCCTGGGTCCGCAGGGG	35	58	46
G4iMGrinder	1779997	1780024	28	-	GGGCGCGGGTCTCCGACGGGTGGGCGGG	34	57	46
G4iMGrinder	1694598	1694638	41	-	GGGGCAGCTGGGGCAGGGTGGGCACCACCAGCACGGTGGGG	35	58	46
G4iMGrinder	1239690	1239722	33	-	GGGTCGTGCCACGGGGTGCGCGGACGGGGCGGG	36	55	46
G4iMGrinder	1206403	1206439	37	-	GGGCAGCGGGCCGGGAGCCGGCGGCGGTGGGGGCGGG	39	54	46
G4iMGrinder	1196621	1196659	39	-	GGGCCTGATCGGCGAGCTGGGGCTGCGGGGGCAGCGGGG	38	54	46
G4iMGrinder	5977489	5977522	34	+	GGGGTGCTGGTCGGGGTTTTCGACATGGGCTGGG	38	54	46
G4iMGrinder	6197743	6197765	23	+	GGGAAGGGCCGGGTCGATGCGGG	35	56	46
G4iMGrinder	581951	581974	24	-	GGGTTTGGGACGCCGGGTGGCGGG	36	55	46
G4iMGrinder	6606292	6606344	53	+	GGGGCGCGGCGCGGGGGTCGTGGGCGTGGCGGGCGGTGCCGCGGGCGCCGGGG	38	55	46
G4iMGrinder	267506	267536	31	-	GGGGTGGTCCCGTGTCGCCGGGTGGGGCGGG	34	57	46
G4iMGrinder	6745697	6745743	47	+	GGGTTGGGCTGTTGGAGCGTTCAGGGGGCTCGTTCAGGGGGCCGGGG	38	54	46
G4iMGrinder	149899	149920	22	-	GGGATCGGGACCGGGCGACGGG	34	57	46
G4iMGrinder	9445	9481	37	-	GGGTCTCGCGGGGCTCGGGCCTCGGCGCGGGACGGGG	35	58	46
G4iMGrinder	54488	54539	52	+	GGGGCCGGCGGGGGAGCGGGCGCCCGGGTGGTCGTCGTGGGCCGCGGCGGGG	35	55	45
G4iMGrinder	6446728	6446766	39	-	GGGGATGCGCGGCGGGGTCAGGGCGATCCAGTGCTGGGG	36	54	45
G4iMGrinder	6181798	6181820	23	-	GGGACCGGGTGGGCGCTGCTGGG	34	56	45
G4iMGrinder	5916763	5916796	34	-	GGGCGGTGCGGGTCTGACGGGAGTGGAGGAGGGG	40	50	45
G4iMGrinder	5877045	5877066	22	-	GGGCCGCGGGATGGGTGCCGGG	33	57	45
G4iMGrinder	1333521	1333543	23	+	GGGAGCGTTCGGGCTGGGCCGGG	34	56	45
G4iMGrinder	5212653	5212691	39	-	GGGCAGCGGGGCGTAGTAGGCGGGCGGCGGGACGTAGGG	37	53	45
G4iMGrinder	1946925	1946945	21	+	GGGCGGGCGGGTGCCACCGGG	32	58	45
G4iMGrinder	2651431	2651461	31	+	GGGCCAGATCGAGGTGACGGGGGAGGGCGGG	38	52	45
G4iMGrinder	2938313	2938353	41	+	GGGCGGCGGCGTCGGGGTCGAGGGGCGGGCCCTGCGGCGGG	35	55	45
G4iMGrinder	3914589	3914619	31	-	GGGTCCGGCGACGGGTAGGGCGGCGGCGGGG	38	52	45
G4iMGrinder	3261327	3261366	40	+	GGGCTGGCGGGCCGAGCGGGGGTCGGGCAGCACCTTGGGG	35	55	45
G4iMGrinder	3636186	3636214	29	-	GGGGCCCGGCGGCGGGTCGGCGGGATGGG	36	54	45
G4iMGrinder	3383532	3383563	32	+	GGGGCGGCGGGTGTAGCCCGGCTGGGGCCGGG	34	56	45
G4iMGrinder	3599765	3599792	28	-	GGGGGCGGGCCGGGACGGTACCGCCGGG	34	56	45
G4iMGrinder	3477912	3477938	27	+	GGGGCCGGGTGATCGGCACCGGGCGGG	34	56	45
G4iMGrinder	2708211	2708316	106	-	GGGGCCGGCTTGGGGGCCGGGCCGGGCCGGGGACCGGGTGTGGCACCGGGCGTCGGGCGCGGGCCGGGCGTGGCGCCAGGGGCGGGCGCCGCGGGTGCGCTCGGGG	32	58	45
G4iMGrinder	4474520	4474546	27	+	GGGGAGCTTCGCGGGCCGCGGGCTGGG	34	56	45
G4iMGrinder	2506948	2506979	32	-	GGGGCGGCCTCGGGTGCCGGCTCCGGGGCGGG	34	56	45
G4iMGrinder	4559110	4559146	37	+	GGGTGGGGCCCTACCGGCAGGGGCGGGCCCGCCGGGG	29	61	45
G4iMGrinder	1296999	1297034	36	-	GGGGGAAGTCCTTTGGCGGGATGTGGGGGCGCCGGG	38	52	45
G4iMGrinder	103529	103560	32	+	GGGTGGGCATGATGAACTGGGCGACGGCGGGG	35	52	44
G4iMGrinder	6857942	6857972	31	-	GGGGATGGGCAGGTCCGGATGCGGGCACGGG	35	52	44
G4iMGrinder	6535540	6535576	37	-	GGGCGACGGGCCTGGGGTGGGCCGGCGGTTATGTGGG	34	54	44
G4iMGrinder	471371	471405	35	+	GGGTGCGGGGGATCACCGGGTGCTCATCGACGGGG	34	53	44
G4iMGrinder	505598	505625	28	+	GGGCGGCGGGTATGGGTGGATCGCTGGG	37	51	44
G4iMGrinder	6449729	6449757	29	-	GGGGTGCGGGACGGGTCCAGGCCGAAGGG	34	54	44
G4iMGrinder	6372975	6373009	35	-	GGGATGGCGGGGCAGCTGGTCGGGGTCGAACCGGG	36	53	44
G4iMGrinder	623095	623125	31	+	GGGGTGAGTGCTGCATGGGCGGGCATGCGGG	35	52	44
G4iMGrinder	756165	756277	113	+	GGGCGGGACGACGGGCGGCACCGGGGGAACCGGCGGGGCCAGCGGCGGCGGGACGACCGGCGGGACCACCGGGGGCGGGGCGACCGGGACCGGCGGGACGGGCCCGGGCGGGG	31	57	44
G4iMGrinder	6145777	6145808	32	-	GGGGCGCCTCGGGCAACTGGGGATGACCTGGG	31	56	44
G4iMGrinder	6126172	6126202	31	-	GGGGTTGGGCATGCGGACCAGGGCGGACGGG	35	52	44
G4iMGrinder	6026337	6026368	32	-	GGGTGCGTGTGTCGAGGGAGGGCGACATGGGG	35	52	44
G4iMGrinder	1160644	1160675	32	+	GGGGCGGGCTTCACCGGGGGCCACCATGAGGG	31	56	44
G4iMGrinder	5478406	5478433	28	-	GGGCGGCGGGTATGGGTGGATCGCTGGG	37	51	44
G4iMGrinder	5144783	5144818	36	-	GGGGCAGTCGAAGGACTGGGCGCCGTGGGTGTGGGG	35	52	44
G4iMGrinder	1896478	1896504	27	+	GGGCCAGGGCCGATGGGGATGACTGGG	33	56	44
G4iMGrinder	5004278	5004301	24	-	GGGTCGTCGGGCCGTGGGAACGGG	32	55	44
G4iMGrinder	2096120	2096150	31	+	GGGTCCGGCGGGGGAGTCGCGTGGGCCTGGG	35	52	44
G4iMGrinder	4838180	4838215	36	-	GGGTTATCTGGGGTGGCATGGTCGGGGCAATCTGGG	37	52	44
G4iMGrinder	4837113	4837148	36	-	GGGTTATCTGGGGTGGCATGGTCGGGGCAATCTGGG	37	52	44
G4iMGrinder	4758456	4758486	31	-	GGGGTCGCCTGCGTCGGGCAGGGCCACGGGG	32	57	44
G4iMGrinder	2244389	2244432	44	+	GGGAGGGGTGTCGCCTCCGGGGTGGCCGCGACCAACGGGGCGGG	31	56	44
G4iMGrinder	2360691	2360722	32	+	GGGCACGGGATCGGCCAGGTCGGGGGTCTGGG	36	52	44
G4iMGrinder	2363954	2363986	33	+	GGGGATGACCGGGTTGTTGGGGTTCGCCTCGGG	33	55	44
G4iMGrinder	2502630	2502658	29	+	GGGTGCACGGGCACGTGCAGGGCGTGGGG	35	54	44
G4iMGrinder	2515905	2515928	24	+	GGGCAGATGGGCATGGGCTTCGGG	34	55	44
G4iMGrinder	2570969	2570996	28	+	GGGCCAACCGAAGTGGGTGGGATCGGGG	32	56	44
G4iMGrinder	2636794	2636816	23	+	GGGCCGGGCCGAGTTGGGTCGGG	32	56	44
G4iMGrinder	4279455	4279489	35	-	GGGACGGGGCGGGAGCACTCGCCGGGCTGCTCGGG	31	56	44
G4iMGrinder	2823720	2823751	32	+	GGGGGCAGCGCGGGTGATGAGGACCGGGCGGG	37	52	44
G4iMGrinder	4100503	4100530	28	-	GGGCCAAGGGGTTGAAGTCCGGGATGGG	33	56	44
G4iMGrinder	3027615	3027645	31	+	GGGAGGCGCTGCGGGCGCGGGTTCGTCGGGG	35	52	44
G4iMGrinder	3108948	3108978	31	+	GGGCCGGGGTCGTGATCCGTGGGGCCGCGGG	32	57	44
G4iMGrinder	3238570	3238599	30	+	GGGGTCATGGCGGGCTTCGGGCACGTCGGG	34	54	44
G4iMGrinder	3249930	3249957	28	+	GGGCGCTGGGGCTCGGGTTGATCCTGGG	33	56	44
G4iMGrinder	3265392	3265413	22	+	GGGACGCCCGGGTGGGTCTGGG	30	57	44
G4iMGrinder	3325640	3325672	33	+	GGGCGGGCTGGTGCTGCTGGGAATGGGCGCGGG	35	54	44
G4iMGrinder	3632773	3632804	32	-	GGGGGAGGGTCAGAAGTTCAGGGTCAAAAGGG	36	52	44
G4iMGrinder	3564291	3564323	33	-	GGGTGGTGGCGGCGGGGCGAACGGGTCGACGGG	39	50	44
G4iMGrinder	3587780	3587817	38	+	GGGCGGGTGGAAGGATTCCGTCGGGACGTCGGGGTGGG	36	53	44
G4iMGrinder	3327812	3327840	29	-	GGGCGATCGGGGGCGCGATGGGCACCGGG	35	54	44
G4iMGrinder	3663215	3663249	35	+	GGGGGATCAGGGATCAGGGCTGCTTCTGGCCGGGG	36	53	44
G4iMGrinder	3735699	3735726	28	+	GGGGAACCGGGCGAGCGGGCCAATTGGG	31	56	44
G4iMGrinder	3187511	3187539	29	-	GGGCTGGGGGCCTGGGTCAGCAACGCGGG	34	54	44
G4iMGrinder	3906189	3906215	27	+	GGGTGCGGGCCTCATCGGGCTCAGGGG	32	56	44
G4iMGrinder	3023776	3023811	36	-	GGGCGCCGGTGTGGGCTCGCCGGGCGTCGGGGCGGG	32	55	44
G4iMGrinder	4033900	4033932	33	+	GGGGATGACCGGGTTGTTGGGGTTCGCCTCGGG	33	55	44
G4iMGrinder	2893389	2893416	28	-	GGGCGGCGGGTATGGGTGGATCGCTGGG	37	51	44
G4iMGrinder	4208119	4208163	45	+	GGGGCCTTTCGGCGGGATAGTCAGTGGCAGGGGGTCGCGGGTGGG	36	52	44
G4iMGrinder	2708051	2708085	35	-	GGGGGCTGCGGGGCGGCCGGCTTGGGCGCCGCGGG	36	53	44
G4iMGrinder	4318143	4318175	33	+	GGGCAGCGGGGCGGGTGCCGGAACCTGCTGGGG	34	55	44
G4iMGrinder	4347905	4347931	27	+	GGGCGTGTGGGTCGCGGTGGGCATGGG	36	52	44
G4iMGrinder	2611872	2611899	28	-	GGGTTGCGGGTACGCGGGTTGAGGTGGG	36	51	44
G4iMGrinder	2559423	2559460	38	-	GGGCCTGCCGCGGGGAGCGGTGGGCGGTCAGGGATGGG	34	53	44
G4iMGrinder	2506485	2506529	45	-	GGGGTGGTGCCGACCGGCCGGGGGTCGGCCGGGGCTCAGCTGGGG	35	52	44
G4iMGrinder	4768226	4768251	26	+	GGGCCGGGTTGAGGTTCGCGGGCGGG	34	53	44
G4iMGrinder	4802364	4802391	28	+	GGGACGGGAGCCTGGGCTGCAGCCGGGG	31	56	44
G4iMGrinder	2011177	2011211	35	-	GGGGTACGGGTACGGGTCCGGTTACGGCCGCGGGG	34	53	44
G4iMGrinder	1997704	1997738	35	-	GGGATGCTCGGGATCGATGGGGCCGATCGGCGGGG	34	53	44
G4iMGrinder	5171681	5171714	34	+	GGGTCGACGGGTGGCCGCTCGACGGGGCGTGGGG	35	54	44
G4iMGrinder	5207723	5207744	22	+	GGGTGGGCCCTGCGGGATAGGG	31	57	44
G4iMGrinder	5304953	5304986	34	+	GGGTTCGGGGTCCGGCTCGGGTGACTCTTCGGGG	33	54	44
G4iMGrinder	1660554	1660588	35	-	GGGCTGGGCACCGGGCGGGCCGGGCTGCTGACGGG	30	57	44
G4iMGrinder	1660440	1660475	36	-	GGGGTTGATCGCGTGCGGGTTGGCCGTGGGGCTGGG	35	52	44
G4iMGrinder	5359298	5359324	27	+	GGGCCGGGCACCGGGGTCTGATACGGG	31	56	44
G4iMGrinder	1622832	1622858	27	-	GGGCGGTTCGGGTGTGGGCGACGTGGG	36	52	44
G4iMGrinder	5373016	5373060	45	+	GGGTGAGGTGGGGGTGTCGCCGGGCGGGGTCACGACGGCCGTGGG	35	52	44
G4iMGrinder	5405003	5405031	29	+	GGGACTCGCGGCCGGGGCGTGGGCGCGGG	34	54	44
G4iMGrinder	1496416	1496444	29	-	GGGTCCGGGCTCGGGCTGGGTCTTGCGGG	32	56	44
G4iMGrinder	1448209	1448235	27	-	GGGGGACCCGGGCTGGTTCGGGCCGGG	33	56	44
G4iMGrinder	5604531	5604566	36	+	GGGCGCCGGGGAACGCGGGCAGCAGGGCCGGATGGG	32	55	44
G4iMGrinder	5614418	5614458	41	+	GGGGGTGATGATGCCGGGGCAGTTGGGGCCGATGATGCGGG	35	52	44
G4iMGrinder	1310992	1311019	28	-	GGGCGGCGGGTATGGGTGGATCGCTGGG	37	51	44
G4iMGrinder	1299699	1299724	26	-	GGGTTGCCGCGGGTCAGGGTGGCGGG	34	53	44
G4iMGrinder	781996	782041	46	-	GGGGTGGGGCCACCGACCCCATTAGGGGGTTAGGGGGTCACTAGGG	30	58	44
G4iMGrinder	749914	749939	26	-	GGGATTGGGTTTGCGACGGGCGTGGG	35	53	44
G4iMGrinder	6287073	6287097	25	+	GGGTGGGCGCGACGGGTGTTCTGGG	35	54	44
G4iMGrinder	6356941	6356969	29	+	GGGCGCGTCGTGGGGCAACGCGGGTTGGG	35	54	44
G4iMGrinder	6379220	6379246	27	+	GGGTACGGGTCGGCACGGGTGGCAGGG	36	52	44
G4iMGrinder	536886	536908	23	-	GGGCCACAGCATGGGCGGGTGGG	33	56	44
G4iMGrinder	6465320	6465354	35	+	GGGCGGTTCCGCGCTGGGCGGCGGGGTGGCCGGGG	36	53	44
G4iMGrinder	6494945	6494992	48	+	GGGGCCCAACGGGCGGCGCCGGGGCCGCGAGGGTGGCGGGGCGCCGGG	31	58	44
G4iMGrinder	405394	405421	28	-	GGGGGCGACGCGGGCGCGGGCCCGTGGG	33	56	44
G4iMGrinder	384939	384965	27	-	GGGCGGGGCACCCGGGTACGGAATGGG	32	56	44
G4iMGrinder	199813	199846	34	-	GGGCACCTTGGGGTGGTCGGCCGGGAGAACGGGG	35	54	44
G4iMGrinder	158978	159004	27	-	GGGTGGGCCCACCGGTGTAGGGCGGGG	31	56	44
G4iMGrinder	148038	148067	30	-	GGGCGGGCGCCTCGGTGGGACGGTCCGGGG	33	54	44
G4iMGrinder	6939123	6939153	31	+	GGGTGTTGACGGGTTCGGGCACGAGGCGGGG	36	52	44
G4iMGrinder	6655411	6655453	43	-	GGGGGTCGTCGTGGGTGTCGTCATACGGGCCGTCGGGGACGGG	33	53	43
G4iMGrinder	456575	456607	33	+	GGGTTCAACTACCTGGGCCGGCTCGGGGCGGGG	31	55	43
G4iMGrinder	6503542	6503574	33	-	GGGCGCAGGCGCGGGGGCGACGGTGGGACCGGG	36	50	43
G4iMGrinder	834476	834502	27	+	GGGTGTGGGAGGCGATGCAGGGCCGGG	34	52	43
G4iMGrinder	5987704	5987734	31	-	GGGGGAGGGCGGGCCTCCCGGGCCTCCAGGG	27	59	43
G4iMGrinder	1074861	1074890	30	+	GGGCGCTGTGGGCGCTCGGGAACTACGGGG	32	54	43
G4iMGrinder	1190096	1190136	41	+	GGGTCGGCGTGGGCACCGGGGCGTCATGGGGCAACGCCGGG	31	55	43
G4iMGrinder	1423087	1423111	25	+	GGGCGCGGGCTCGGGTGGCACCGGG	32	54	43
G4iMGrinder	5400540	5400566	27	-	GGGAACAGCGGGCCCTGCGGGTCGGGG	30	56	43
G4iMGrinder	1827080	1827104	25	+	GGGCCGATGTTGCGGGACGGGCGGG	32	54	43
G4iMGrinder	2030486	2030511	26	+	GGGCACCAGGGCGCGGGAGCGGTGGG	33	53	43
G4iMGrinder	4821634	4821667	34	-	GGGCCGTCTGCTCGACGGGGTGGGTCAGCAGGGG	32	54	43
G4iMGrinder	2239930	2239961	32	+	GGGGTCAAGGAATCGGGAAACACGCGGGAGGG	34	52	43
G4iMGrinder	2264415	2264446	32	+	GGGGGACACCAGGGACGGGTGCTCGGCGCGGG	34	52	43
G4iMGrinder	2368123	2368152	30	+	GGGCGCTGTGGGCGCTCGGGAACTACGGGG	32	54	43
G4iMGrinder	2519011	2519039	29	+	GGGCGACGGGCACTGCGAGGGATCCGGGG	32	54	43
G4iMGrinder	2670818	2670842	25	+	GGGAGGGCCGGGTCGATGGCCTGGG	32	54	43
G4iMGrinder	3394349	3394400	52	+	GGGATGGCGTCGGGCAGAGGGAACGGCGGAATGTTGGGCGGGACGGGCAGGG	34	52	43
G4iMGrinder	3028575	3028606	32	-	GGGGGTTTGGGCACGGTTTCGGGCACCGCGGG	34	52	43
G4iMGrinder	3986415	3986446	32	+	GGGTTACGGGCAGTGGGTTGTGGTAGCCGGGG	34	52	43
G4iMGrinder	4172805	4172838	34	+	GGGCCAGGTTGTAGGGGGCATTGTGGGTAGTGGG	36	50	43
G4iMGrinder	2659773	2659798	26	-	GGGTCGAGCAGGGCGGGCAGCATGGG	33	53	43
G4iMGrinder	4637960	4637983	24	+	GGGTGCGGGCGCTCAGGGCCAGGG	31	55	43
G4iMGrinder	1949514	1949540	27	-	GGGTCGGGCTGGAAGGGCGGCGCCGGG	34	52	43
G4iMGrinder	1440643	1440674	32	-	GGGTGACCGAGGGGTCGACGGGGATGCCCGGG	30	56	43
G4iMGrinder	1214684	1214714	31	-	GGGTGTCGGCCGGGGAGGGCTACCAGGTGGG	34	52	43
G4iMGrinder	853900	853930	31	-	GGGCAGGGGCGCCGGGATGCGAACGGATGGG	34	52	43
G4iMGrinder	6501268	6501310	43	+	GGGTCGGTCGCGTATGGGACGGGCGGGTGGGCGTGTGGCTGGG	34	52	43
G4iMGrinder	6752227	6752269	43	+	GGGGCTGGGTGCCGTCGGGCAAGTACACGCTGGGCAGGTGGGG	33	53	43
G4iMGrinder	6963047	6963084	38	-	GGGAGGCCCGGGAGCTGGGGCAAAGCGGGCAGCGCGGG	30	53	42
G4iMGrinder	117832	117862	31	+	GGGGAATGGGCTTCTACGCGGGCTATGTGGG	32	52	42
G4iMGrinder	260957	260994	38	+	GGGCCGGGGTGACGACCGGGGCGGTGATGGTGATCGGG	34	50	42
G4iMGrinder	270545	270574	30	+	GGGGTGCAGCCCCGGGGTGTGGGCCTTGGG	27	58	42
G4iMGrinder	6574820	6574857	38	-	GGGTCTCGGGCGGGCCGTCGCCGACTGGGAGGACGGGG	30	53	42
G4iMGrinder	466664	466694	31	+	GGGATCTGGGAGTTGATCGTGGGCCTCGGGG	31	52	42
G4iMGrinder	809670	809704	35	+	GGGGGTTCGTGGGCGGGCGCGGCGTGCTGAGCGGG	36	48	42
G4iMGrinder	6124658	6124681	24	-	GGGCTGTGACCCGGGTGGGTCGGG	28	55	42
G4iMGrinder	6090382	6090414	33	-	GGGTGTGGGGCAGTTCGTCGACGAGGGCGTGGG	33	50	42
G4iMGrinder	6059323	6059352	30	-	GGGCCTGGGTCCGGCGGGCCGGGTCGCGGG	29	56	42
G4iMGrinder	971906	971993	88	+	GGGGGCGCCACGGGTGGTCGAGACCGCTCGGGTGGCCGGGGCGGGGGAGGGGCCTGCGGTGCCGGTGGGCGGGCCGCGTCGATGAGGG	31	52	42
G4iMGrinder	1047904	1047939	36	+	GGGCCGAGGAGGCCTGGGGCCGCTACTGGGGCTGGG	31	52	42
G4iMGrinder	5825737	5825773	37	-	GGGGGTGAGATGGGACGAGGGGATGCCATCACCAGGG	32	51	42
G4iMGrinder	5786055	5786204	150	-	GGGCGGGAGGGCTTCAGGTGCCGGGGGCAGGGCCTCGGGTGCGGGCGGCAGGGCCTCAGGAGCCGGGGCGGGAGCCTCTGGGGCCGGCGGAAGGGCTTCCGGGGCCGGAGGCAGGGCCTCAGGGGCGGGAGGCAGGCCTTCGGGAGCGGG	30	55	42
G4iMGrinder	5742211	5742236	26	-	GGGATGGGCGACCGGCGGGCACTGGG	32	53	42
G4iMGrinder	1252399	1252441	43	+	GGGACGGGAATCGGCACAGGCGCGGGTGCCTGCGGGGCCGGGG	32	53	42
G4iMGrinder	1391962	1391998	37	+	GGGGTCATGCCGTGGCGGGCGACCGTGGGAAGCGGGG	32	51	42
G4iMGrinder	1410637	1410662	26	+	GGGCGTGCCGGGCGGGTGCACGCGGG	30	53	42
G4iMGrinder	5476855	5476886	32	-	GGGCGGGCGGGCTTCTCGACGACGGGTCTGGG	30	54	42
G4iMGrinder	1550353	1550392	40	+	GGGTGGGGCCGTCGGTGACCGTGGGTCCGGCGGGAGCGGG	31	52	42
G4iMGrinder	1680185	1680222	38	+	GGGGGCGTGGGACCGATACGGGGCCGGATATTCGTGGG	33	50	42
G4iMGrinder	5284596	5284622	27	-	GGGCAAGGGCGGTGGGGTCCCCGCGGG	27	56	42
G4iMGrinder	5257644	5257677	34	-	GGGTCCCGGGCCGGGCAGCGGGATCGTCGCGGGG	27	56	42
G4iMGrinder	5256851	5256883	33	-	GGGGGCCGAAGCCGCGGGTGCGGTGAGGGCGGG	34	50	42
G4iMGrinder	1737968	1738001	34	+	GGGGCCTTCCTGGCGACCGGGCCGCGGGGGCGGG	30	54	42
G4iMGrinder	1738339	1738371	33	+	GGGTCGGCCAGGGTGGGCACGGCCGCGGCGGGG	33	50	42
G4iMGrinder	5228834	5228866	33	-	GGGGCCACCCTGGGCGCGTCGGGCGGTACGGGG	29	55	42
G4iMGrinder	1773468	1773498	31	+	GGGAACTCCATAGGACGGGGCGCGGGTCGGG	31	52	42
G4iMGrinder	5148185	5148217	33	-	GGGCTTGGGCGCGGCCTTGGGCTCGGGCGCGGG	30	54	42
G4iMGrinder	4990357	4990511	155	-	GGGCCGCCCTGGGCACGGGGCCGCGGCAGCGGGGCGTACGGGTTGGGGCGAGGTGCCGGCCGGGTCGCGCGCGGGGGAGGTGCACTGTGGCGGGGCGGTGCGGCGGGCGGTCGGAGCGGACCGGGTGGCGGGCCGGGTGGTGGGCCTGGGCGGGG	31	52	42
G4iMGrinder	2008139	2008176	38	+	GGGTGCGCCGACGGGAACGGGTCCGGGTGCGGGCCGGG	28	55	42
G4iMGrinder	4860236	4860262	27	-	GGGCACCGAAGCGTGGGTGGGTGCGGG	31	52	42
G4iMGrinder	4840892	4840920	29	-	GGGCCGGGAATACATGGTGGGCGGATGGG	33	50	42
G4iMGrinder	4839525	4839565	41	-	GGGTCGGGATTCGGGGTGTCGGGCATGTATTTCGGTGCGGG	32	51	42
G4iMGrinder	4812977	4813018	42	-	GGGCGAGGTGGGCGCGGACGTGCGGGGCGGCACGGGCACGGG	35	50	42
G4iMGrinder	2335124	2335168	45	+	GGGCACATCGCGTGGGTGGGCGACGAGCAGGGGGATCTCGAGGGG	33	52	42
G4iMGrinder	4635531	4635563	33	-	GGGTCTCCCTTGTCCTCGGGTGTGGGGTAGGGG	28	55	42
G4iMGrinder	4615416	4615457	42	-	GGGGCGGGTCACCGGTTCGGGTGCCGGGCCGTCGATCAGGGG	29	54	42
G4iMGrinder	4614468	4614501	34	-	GGGGGCGCTTGGCGGGCCGTGTCTTGGGTGCGGG	34	50	42
G4iMGrinder	4604415	4604455	41	-	GGGGCGGCCGGATCGGGCGCGATCTCGGGGACGGGCCCGGG	30	55	42
G4iMGrinder	2452279	2452319	41	+	GGGGCATTCCTTGGGGAACGGAACCGCGGGCAGCGGCGGGG	32	52	42
G4iMGrinder	4356943	4356978	36	-	GGGTGTCGGCCTGCCCTTGGGCGGGGTGGTGCGGGG	31	52	42
G4iMGrinder	2633653	2633682	30	+	GGGCATCTGGGACTCCGGGTCGAAGTGGGG	31	54	42
G4iMGrinder	2634954	2634989	36	+	GGGCGCTCGAGCGGGGCGCCCACCGGGGCATAGGGG	29	56	42
G4iMGrinder	4333018	4333041	24	-	GGGACCGGGCGACGACGGGCCGGG	28	55	42
G4iMGrinder	4265140	4265189	50	-	GGGCGCGGGCGTTCCCTTGGGGGCGGGGTGGATCACAGCTACGGGTTGGG	31	54	42
G4iMGrinder	2776396	2776419	24	+	GGGCTGTGACCCGGGTGGGTCGGG	28	55	42
G4iMGrinder	2876604	2876640	37	+	GGGAGATTCTCGGGGGAGTCACCGGGGCGCGGCCGGG	32	51	42
G4iMGrinder	2965644	2965667	24	+	GGGCTGTGACCCGGGTGGGTCGGG	28	55	42
G4iMGrinder	3976872	3976906	35	-	GGGGCCGGCAGTGGGTGCGCGGGCGGCGGAGCGGG	35	48	42
G4iMGrinder	3085151	3085174	24	+	GGGCGCCGAGGGCTCGGGTCCGGG	28	55	42
G4iMGrinder	3263590	3263621	32	+	GGGCCGCCGAGGGCGGGGGAGACCGTGGTGGG	33	52	42
G4iMGrinder	3409403	3409444	42	-	GGGTCGTGTGGGGGGTTATCCGGGTTCGGGTGCGCGCGTGGG	34	50	42
G4iMGrinder	3324133	3324180	48	-	GGGGCTTGGGCGGGGTGTCCGGTTGCCGGGCAGGCACGGCCACCGGGG	31	53	42
G4iMGrinder	3065842	3065876	35	-	GGGATGCTGGGTGTCGGGCCACGGTGAGGGCTGGG	31	52	42
G4iMGrinder	3039139	3039162	24	-	GGGCAAGGGCACCGGCGGGCCGGG	30	55	42
G4iMGrinder	2993133	2993161	29	-	GGGGCTTCTCCTATGGGCAGGGACTAGGG	30	54	42
G4iMGrinder	2969314	2969357	44	-	GGGAACGCCCGCGCGGTGGGCGGCGCTGGGGATCGCGGGGTGGG	31	52	42
G4iMGrinder	2765827	2765853	27	-	GGGCGACGCCTGGGGCCGCCGGGCGGG	29	56	42
G4iMGrinder	2707997	2708034	38	-	GGGCTGGGTGCCGGAGCGCCGGGCTTGGGGGCCGCGGG	32	53	42
G4iMGrinder	4321086	4321181	96	+	GGGCGCTTCGAGGGGCCGATTCACGGACGGGTGGGGCCGGGTGGGGCGACCCGTGGGGAAAGGTGGGGAGAGTCGGGGACGTTCACCATGCTCGGG	30	55	42
G4iMGrinder	2606967	2606995	29	-	GGGGCTGGGCGCCGCGCCACGGGCGTGGG	29	54	42
G4iMGrinder	2562498	2562535	38	-	GGGCTCGACTGGGAGGGCGAGGTGGTGGCCTGGGTGGG	34	50	42
G4iMGrinder	4481564	4481596	33	+	GGGAGGGTTCGTGGGAGGACGACGCCGTCGGGG	33	50	42
G4iMGrinder	4503792	4503819	28	+	GGGAGCCACTGGGCCAGGGCAACTGGGG	29	56	42
G4iMGrinder	4525710	4525745	36	+	GGGGAGACGATGCGGCGGGGCTCCACGGGCGCCGGG	31	52	42
G4iMGrinder	4641412	4641435	24	+	GGGCTGTGACCCGGGTGGGTCGGG	28	55	42
G4iMGrinder	2208503	2208567	65	-	GGGATCCGGCGCCGCGGGCGGGGCGACCGTGGTGCGCGGGGTGTGGGGGTTCTGCGGTGACGGGG	33	51	42
G4iMGrinder	2160779	2160807	29	-	GGGCCGCCGAGGGGCAGGGCGCATTCGGG	29	54	42
G4iMGrinder	4909579	4909619	41	+	GGGGCCGTGCATCATCGCGGGCGGCTCGGGCGGGGCCAGGG	30	55	42
G4iMGrinder	4959396	4959424	29	+	GGGCGGAGATTCGGGTTGGGCAACGTGGG	33	50	42
G4iMGrinder	4973095	4973127	33	+	GGGAGCCACTGCGGGGCCGGGGCGTTCGCCGGG	29	55	42
G4iMGrinder	1853734	1853756	23	-	GGGCCGGGAGGTGGGCCCGCGGG	29	56	42
G4iMGrinder	1850468	1850501	34	-	GGGAGGGCGGGCGCTTCGTCGGACGGGCCGCGGG	30	53	42
G4iMGrinder	5176715	5176741	27	+	GGGCGTGGGCAACGGCCTGGGCGCGGG	31	52	42
G4iMGrinder	1691389	1691416	28	-	GGGTTCGATGTGGGTGTCGGGCGTCGGG	32	51	42
G4iMGrinder	5326976	5327004	29	+	GGGCGCGGTCGGCGGGTTCGTGGGACGGG	34	50	42
G4iMGrinder	1630386	1630412	27	-	GGGGTCGGGCCGCCCGGGACGTTCGGG	27	56	42
G4iMGrinder	1290853	1290892	40	-	GGGCTCGCGGGTGCGGTAAGAGCGGGTCGGGTTGCCGGGG	32	52	42
G4iMGrinder	1191042	1191073	32	-	GGGGCCGTCCGTCCGGGGTGAGGGCGCCTGGG	29	56	42
G4iMGrinder	5854365	5854400	36	+	GGGTTGGTGGAGATGGGTTCCGGCTCAGGGAAGGGG	35	48	42
G4iMGrinder	953659	953694	36	-	GGGCGGCAGGGGCGGAACGTCGTGGGTTCAGGCGGG	35	48	42
G4iMGrinder	6054456	6054479	24	+	GGGCGCGGGCCGGGCATCGCTGGG	30	55	42
G4iMGrinder	907735	907778	44	-	GGGGTGACGCTGCTGGGCCGTTGGTGGGGCATGAACGGGCAGGG	33	52	42
G4iMGrinder	6169841	6169871	31	+	GGGGCCGGGCACTGGGTGCAGCAGGAGCGGG	33	52	42
G4iMGrinder	582145	582172	28	-	GGGGCAGGAGACCACGGGCCCGGGCGGG	29	56	42
G4iMGrinder	6487810	6487844	35	+	GGGCTGGACGTCGGGTTCGGGATGGAACGGCGGGG	36	48	42
G4iMGrinder	387435	387479	45	-	GGGATCGGGGTCGTGGGCTCGCCGGGAGCGGGTACGTAGACCGGG	29	54	42
G4iMGrinder	249308	249336	29	-	GGGCCGTGCGCCGGGGCGTCGGGATCGGG	30	54	42
G4iMGrinder	223366	223390	25	-	GGGCTGCGGGCGACAGGGAGCCGGG	31	54	42
G4iMGrinder	6945628	6945692	65	+	GGGGCTCCGGGGACGCCTGGGGCACCAGGCGCCACGGGGACCTCGGGCGCGCCGGGGCCGACGGG	27	58	42
G4iMGrinder	59157	59195	39	+	GGGTCAGCTCGCCGGGGTCGGTGGGGTAGTGGATCAGGG	33	49	41
G4iMGrinder	95491	95522	32	+	GGGTAGCGGGTCGGCGGCGGTGAGGGTCTGGG	35	47	41
G4iMGrinder	6790252	6790286	35	-	GGGGGCGGCGGGATCATGCGGGTGCTCAGGCCGGG	34	48	41
G4iMGrinder	6709642	6709690	49	-	GGGTAGATGCAGGATGGGTCGGCGTTGGGGTCGGGCCAGTCGGGCCGGG	31	51	41
G4iMGrinder	318647	318681	35	+	GGGCACATGGGGCCCGCCGAGCAGGGGGCTGTGGG	29	53	41
G4iMGrinder	6560624	6560660	37	-	GGGCGTTGCTGGGGCCGCTGGGGGCCGCCTGGCTGGG	31	51	41
G4iMGrinder	6199227	6199253	27	-	GGGACGGGCTGCGCCTGTGGGTGCGGG	30	52	41
G4iMGrinder	6142321	6142342	22	-	GGGACCCGCGGGCGGGACCGGG	25	57	41
G4iMGrinder	6002223	6002256	34	-	GGGGCAGGGTCGGCAGGGAGATCTCGAAATCGGG	32	50	41
G4iMGrinder	5999433	5999458	26	-	GGGCTGGGTGCTGGGCGAGGCCCGGG	29	53	41
G4iMGrinder	5885138	5885171	34	-	GGGCTGTTCTGGGGTGTGCCGTCGGGCTGGAGGG	32	50	41
G4iMGrinder	5789786	5789816	31	-	GGGCCGCGGGTGCCGATGAGCGCGGGGCGGG	30	52	41
G4iMGrinder	5344387	5344416	30	-	GGGCACCGGGCGATCCGGGTTCTGCTGGGG	28	54	41
G4iMGrinder	1715811	1715850	40	+	GGGCCTGCGGGGCAAGGGACTGGCCGCGGGCAAGGTCGGG	30	52	41
G4iMGrinder	1838999	1839027	29	+	GGGGCGGCCGGGCCCTCAACGAGGGTGGG	28	54	41
G4iMGrinder	5067995	5068023	29	-	GGGCGGGCACCGGGTTCCGGGCCATCGGG	26	56	41
G4iMGrinder	2352022	2352052	31	+	GGGGAGAACCGTTGGGACCTGGTGGGCCGGG	30	52	41
G4iMGrinder	2360968	2361000	33	+	GGGACGTCGATGCGGGACTGGGTCTTGATGGGG	32	50	41
G4iMGrinder	4475984	4476017	34	-	GGGTCAGGGCGGCCACGAGGGCGAGGGAGCCGGG	29	53	41
G4iMGrinder	2548486	2548530	45	+	GGGCGGGGTGTACGGGGTGACCCGAGGGTTGCAGGCCGCGGCGGG	30	52	41
G4iMGrinder	4367468	4367550	83	-	GGGGCCGCGGTCGGCTGGGTCTGCTGGGGCTCGGGTTCGGGCTCAGGCTCGGGTTCGGGAGCCGGGGCGGAGTCTTCAGAGGG	30	52	41
G4iMGrinder	2829047	2829111	65	+	GGGGGAGCACGTCCTCGGGGAGGAGGAAGGCGGGAAGCAGGAGGGTCGCGCGGGGCTGAGCTGGG	34	48	41
G4iMGrinder	2884891	2884922	32	+	GGGTAGCGGGTCGGCGGCGGTGAGGGTCTGGG	35	47	41
G4iMGrinder	4017415	4017461	47	-	GGGGTGGTGACGACGGTGAGGGTGCCGTCAGGGGCGCGCCGGGTGGG	32	50	41
G4iMGrinder	3416544	3416576	33	+	GGGGACGTCCGCAGTGGGCAGGGCGGCGAAGGG	32	50	41
G4iMGrinder	3503688	3503719	32	-	GGGTAGCGGGTCGGCGGCGGTGAGGGTCTGGG	35	47	41
G4iMGrinder	3092956	3093002	47	-	GGGGTGTTCGGTGGACCGGGCACGTTTCGGGGCGTGCGGGTTTCGGG	32	50	41
G4iMGrinder	2887253	2887284	32	-	GGGTAGCGGGTCGGCGGCGGTGAGGGTCTGGG	35	47	41
G4iMGrinder	4366496	4366524	29	+	GGGCCATCACGAGGGTGGGCCGCTCGGGG	28	54	41
G4iMGrinder	4807831	4807858	28	+	GGGCCGGGAGATGCCGGGGACCACCGGG	26	56	41
G4iMGrinder	2165658	2165686	29	-	GGGGCGGGCGCCGCGCCGGGCAGCACGGG	28	54	41
G4iMGrinder	1941881	1941912	32	-	GGGTAGCGGGTCGGCGGCGGTGAGGGTCTGGG	35	47	41
G4iMGrinder	5188827	5188860	34	+	GGGAGGGGGCGCCGCGATGGGTGCGCTTGACGGG	32	50	41
G4iMGrinder	5280117	5280148	32	+	GGGTAGCGGGTCGGCGGCGGTGAGGGTCTGGG	35	47	41
G4iMGrinder	5360558	5360623	66	+	GGGGGCGGCGGGTAGCCGCCGTCGGGCGGCGGGGGCGGCGGGTAGCCGCCGTCGGGCGGCGGCGGG	32	50	41
G4iMGrinder	5507739	5507770	32	+	GGGGGCGCCCTCGGGCAGGTGACGGGTCAGGG	30	52	41
G4iMGrinder	5781787	5781815	29	+	GGGCCGGGTGGGGTGCCGTCACCGAAGGG	28	54	41
G4iMGrinder	6314780	6314815	36	+	GGGTGCGGGTGCCGTCGGGGTTCCAGAACTGCGGGG	30	52	41
G4iMGrinder	6363286	6363313	28	+	GGGCGGGTGTGGGCACGGTTGCCGCGGG	31	51	41
G4iMGrinder	470813	470852	40	-	GGGGGCGGACCGCGGGTCGTAGAGGGAGTACAGCGCGGGG	34	48	41
G4iMGrinder	265895	265929	35	-	GGGTTAGCGGGAGTGCTCAGCGGGAGTGGGCCGGG	30	52	41
G4iMGrinder	97853	97884	32	-	GGGTAGCGGGTCGGCGGCGGTGAGGGTCTGGG	35	47	41
G4iMGrinder	12623	12670	48	+	GGGGCTGGGGACCGGAGGGCAACACGGCGGGTACTACGCCGTGGCGGG	30	49	40
G4iMGrinder	6974421	6974458	38	-	GGGTGTGGCGTCGGGCAGCGTCGCGGGGAAGGCGAGGG	33	46	40
G4iMGrinder	6845128	6845165	38	-	GGGGGTGGATAGGGTTCCGAGGTAGTCGCGGGCGTGGG	34	46	40
G4iMGrinder	182274	182302	29	+	GGGCTGGGTGCTCAAGTGCAAGGGCTGGG	29	50	40
G4iMGrinder	280616	280644	29	+	GGGCCCGGCGGGCGGGCGGCCCTGCGGGG	26	54	40
G4iMGrinder	284485	284507	23	+	GGGCCTTGGGCCACGGGTCCGGG	25	56	40
G4iMGrinder	290557	290589	33	+	GGGTGCACCGGGCGCTGGTCGCGCGGGGCTGGG	30	50	40
G4iMGrinder	6583027	6583072	46	-	GGGGTGAGTACTCCGGGGACCGGTGCCGCCGGGGCCACGAGTGGGG	28	51	40
G4iMGrinder	6560024	6560067	44	-	GGGGCATTCCGCGGCACTGGGTGCTGATCGTCGGGGTGTCGGGG	31	48	40
G4iMGrinder	487201	487234	34	+	GGGCCGGGCGAACTGGTGGCCGGGGCAGATCGGG	30	50	40
G4iMGrinder	6476603	6476663	61	-	GGGGTCAAGCCCGGGGAGGTCAAACCAGGGGAGGCCAGACCGGGGGAGGTCAGTGTCGGGG	31	50	40
G4iMGrinder	533679	533710	32	+	GGGTGTCGTTGCGGGTGAACGGGGCCTCCGGG	28	52	40
G4iMGrinder	538080	538123	44	+	GGGGGCGGCGGCGTGGAAAGGGGTGGGATACGCGGTGTACCGGG	36	44	40
G4iMGrinder	6446660	6446692	33	-	GGGTGGCCTCGGGCGGGATCGAGCTCAGCGGGG	30	50	40
G4iMGrinder	6322919	6322954	36	-	GGGCTCCAGCGGGCCGCGAGTGGGGGGTGGATCGGG	33	48	40
G4iMGrinder	6251270	6251298	29	-	GGGTTACGCGGGTCGGGCGCGTCGATGGG	29	50	40
G4iMGrinder	6243527	6243565	39	-	GGGCGCCGGGGTGTGATGGGTCACAAGGGCCACTATGGG	28	53	40
G4iMGrinder	6178416	6178458	43	-	GGGCGCTGGGACCCTCAGGGGTGTTGATCAACGTGGGCAGGGG	28	53	40
G4iMGrinder	810433	810481	49	+	GGGGCTGCCGGAGTTGTAGGGGGTTTCGAGGTCTGGGCACAGGATGGGG	35	44	40
G4iMGrinder	859758	859789	32	+	GGGATACCGGGTTTTGAGCTAGCGGGCCGGGG	28	52	40
G4iMGrinder	930223	930255	33	+	GGGTGGGGATCAGCACCGGCAACGGGATGAGGG	31	50	40
G4iMGrinder	1006201	1006245	45	+	GGGCGGCGTCGGCTGGGGGTCCTGCGGGGGCAGACCCGGCTGGGG	33	48	40
G4iMGrinder	1083901	1083935	35	+	GGGATCGAGGGTGAACGCCGAGGGGGTCCGGTGGG	32	48	40
G4iMGrinder	1171546	1171579	34	+	GGGATCAGGCGATCCGCAGGGTGCGAGGGCGGGG	31	50	40
G4iMGrinder	5786221	5786327	107	-	GGGCGGAGCCTCAGGGGCCGGCGGAAGGGCCTCGGGAGCGGGCGGCAGGGCCTCGGCGACCGGGGCGGGTGCCTCGGGTGCGGGCGGCAGTGCCTCCGGGGCAGGGG	28	53	40
G4iMGrinder	1204019	1204048	30	+	GGGGCTGTCCACCGTGGGCGGGCCGACGGG	26	54	40
G4iMGrinder	1457730	1457768	39	+	GGGGGAGGGCTCGTGCTCGACGGGGCGCCGTACGACGGG	31	49	40
G4iMGrinder	1490979	1491025	47	+	GGGTGTGGGGCGTACCGGCCGCAGGGTTGTGGGCGCACCGGCTGGGG	29	50	40
G4iMGrinder	1580893	1580927	35	+	GGGATGGGCGGCATGGGGTACAGCTTCGGCGCGGG	33	48	40
G4iMGrinder	5363746	5363784	39	-	GGGGCGGGATGGCCCAGGCCTTGGGGATGGTCCGGCGGG	30	49	40
G4iMGrinder	1654423	1654455	33	+	GGGAGCGAGACGGGGAGGGCTCCTGTGCATGGG	30	50	40
G4iMGrinder	5181051	5181093	43	-	GGGGCGAGGGATCGTGATGCGGGTACCGCTTGAGGGCGGAGGG	31	50	40
G4iMGrinder	5168584	5168654	71	-	GGGTGCGGGAGCCGGTGCGGGACCAGGTGCCGGGCCCGGCGCGGGACCGGGTGTGGGCGCTGCGGGTGGGG	27	52	40
G4iMGrinder	1946964	1946996	33	+	GGGCGGCTCGGGAGGCCGTACCGGGGCTTCGGG	30	50	40
G4iMGrinder	1953214	1953256	43	+	GGGTGTGTTCGAGACGGGGGAGGGGGCGCTACCCGATCCGGGG	31	50	40
G4iMGrinder	1973650	1973682	33	+	GGGTTACGGGCCCGTGTAGCCGGGTGGGTTGGG	26	54	40
G4iMGrinder	4920948	4920982	35	-	GGGACGGGCCAGGTCGGGTTCGCCGGCGGTCGGGG	31	48	40
G4iMGrinder	2135953	2135989	37	+	GGGTCTCGCGGTGGGCGGCGCCGTGGGCGCGGGTGGG	31	50	40
G4iMGrinder	2195135	2195184	50	+	GGGGAGCGCTTGGGGGTGGTCGATGTCGGGCTGGCCGTTCGTCGGGCGGG	32	48	40
G4iMGrinder	4765340	4765376	37	-	GGGTGGTGGGGGAGGCGGCGGGTAATAGCCCTGCGGG	33	46	40
G4iMGrinder	2377163	2377197	35	+	GGGATCGAGGGTGAACGCCGAGGGGGTCCGGTGGG	32	48	40
G4iMGrinder	2427428	2427461	34	+	GGGGCGAGCGCGGGATCGCCCCTGGTGGGGCGGG	27	54	40
G4iMGrinder	2474748	2474792	45	+	GGGAACGGGTGCGCCGGGTCGACCGCGAGCGGGGTGAGCACGGGG	29	52	40
G4iMGrinder	2641999	2642033	35	+	GGGTCAGCGTCAGGGTCGGGGCATGTGCGAGTGGG	31	48	40
G4iMGrinder	2664746	2664777	32	+	GGGCCAGCTGCGGGGATCGAGCAGGGCACGGG	29	52	40
G4iMGrinder	3935615	3935643	29	-	GGGTCCAAGCCGGGCACCTACGGGGCGGG	25	54	40
G4iMGrinder	3192646	3192684	39	+	GGGGTGAAACTCCCCGGGAAACACTGGGGCCAGGTGGGG	25	54	40
G4iMGrinder	3756126	3756161	36	-	GGGGCCGGGGCACAGCGGGCACTGATCGGCCGCGGG	29	52	40
G4iMGrinder	3302053	3302085	33	+	GGGTTCGGGCGGATCTATCTGGGGCAGACCGGG	30	50	40
G4iMGrinder	3324972	3325017	46	+	GGGGACCGGCTGCCGGGCATCGGGGCGCCGGTGCGCCGGGTGTGGG	28	51	40
G4iMGrinder	3335051	3335078	28	+	GGGCGGGCGCGGGCGTGATCGCGCTGGG	30	51	40
G4iMGrinder	3418539	3418583	45	+	GGGGCCGGCGGGGTCGTTGTACCAGCCGGGAGGGACGTAACCGGG	27	52	40
G4iMGrinder	3419463	3419491	29	-	GGGTGCGGGCGGCGTGGGCCTGTCGAGGG	31	50	40
G4iMGrinder	3579133	3579160	28	+	GGGCAGGGACGCGGGTGAGCTTGCCGGG	29	51	40
G4iMGrinder	3359262	3359294	33	-	GGGATCCGAGAATGGGGACGCGGGTGAGCCGGG	29	50	40
G4iMGrinder	3681549	3681611	63	+	GGGCGCGGGTGCGTTCGGATCGGCGGGCGCGGGTGCGGGCGCATTGGGATCGGCGGGCGCGGG	30	50	40
G4iMGrinder	3699740	3699765	26	+	GGGCTATGGGCCCGGCGTCGGGTGGG	28	53	40
G4iMGrinder	3748459	3748495	37	+	GGGCGCGCCGGGAGCTCCGGGGACGGGCACCGCAGGG	26	54	40
G4iMGrinder	3197112	3197140	29	-	GGGCGGGTCGAGGTCCAGCGGGACGTGGG	30	50	40
G4iMGrinder	3922444	3922479	36	+	GGGCAACTGGGTTGCCGGGTGGGTGGATTTCGCGGG	30	51	40
G4iMGrinder	3926549	3926586	38	+	GGGAGTGACCGGGCGGTGTCACTCCGGCGGGGCCGGGG	30	50	40
G4iMGrinder	3023560	3023592	33	-	GGGTGCGCCGGGGGCTCCACCCGGGGCGCCGGG	25	55	40
G4iMGrinder	4134824	4134852	29	+	GGGAGGGCAGTCTGTCGATGTGGGTCGGG	31	50	40
G4iMGrinder	4186821	4186866	46	+	GGGCATGCCGGCGATGGGGCTGCCGGGGTCTTCGGCGGCGGCGGGG	33	46	40
G4iMGrinder	4208223	4208266	44	+	GGGTAGATGCAGGACGGGTCGGCGCTGGGGTCGGGCGAGCCGGG	31	49	40
G4iMGrinder	2695123	2695154	32	-	GGGTTCCGGGGCGCACCATCGGGATGTGCGGG	27	52	40
G4iMGrinder	4318078	4318111	34	+	GGGTCGGGAACAGCGGGCTGGGCTCCCGGCAGGG	26	53	40
G4iMGrinder	2637593	2637624	32	-	GGGATCGGGCGCGCGACCGCGGGCCTGCGGGG	27	52	40
G4iMGrinder	4381432	4381464	33	+	GGGCTCGGGCGGCGTGCCGTCGTTGGGGCCGGG	29	50	40
G4iMGrinder	2554014	2554065	52	-	GGGCACCGGGGTGGCCGGGTTCACTGGGGTCTCTGGGATCACTGGCGCCGGG	27	52	40
G4iMGrinder	4457308	4457337	30	+	GGGACGTCGGGCGGCAGGGTGAGCAGCGGG	32	49	40
G4iMGrinder	2449922	2449958	37	-	GGGGCTCGGCGCGACGGGTTCCAGATCGGGCTCGGGG	30	51	40
G4iMGrinder	4545195	4545238	44	+	GGGCAGCGGGGGCGCGGCGTCGCGGGCCTCGGGCGCGTCGAGGG	30	49	40
G4iMGrinder	2323527	2323552	26	-	GGGATCTTGCGGGTCACCGGGTCGGG	28	53	40
G4iMGrinder	4732391	4732423	33	+	GGGGATCGCGAACTGGCGGGCCAGGGTCTCGGG	30	50	40
G4iMGrinder	2213003	2213042	40	-	GGGGTGTGCTCGGCGGACGGGCGTGGCCGGGTCTCCGGGG	32	48	40
G4iMGrinder	4788534	4788562	29	+	GGGCTCATCGGGCGGCGGGCAGCGCAGGG	29	50	40
G4iMGrinder	4815572	4815606	35	+	GGGCTCCTCGGGCTGCGCCGGGGCCGGCATCGGGG	27	53	40
G4iMGrinder	4961104	4961138	35	+	GGGGTTGAGGGAGCGCAGCGGGCTCTGGCCGTGGG	31	48	40
G4iMGrinder	1895427	1895457	31	-	GGGCCAGCGGGACGGGGACGCCGATGACGGG	28	52	40
G4iMGrinder	5152168	5152197	30	+	GGGCTTCGCGCTGGGCGGCGAATGGGCGGG	30	49	40
G4iMGrinder	5223969	5223999	31	+	GGGTGGCCGTGGTGGGCGCGGGTCCGGCGGG	31	48	40
G4iMGrinder	5303929	5303960	32	+	GGGAACCTGCTGGCCGGGATCGGGTCCAGGGG	27	52	40
G4iMGrinder	5428618	5428644	27	+	GGGAGGGCGGCGCGGGCCACACCTGGG	27	52	40
G4iMGrinder	1553298	1553331	34	-	GGGGAGGTCCGGGAGAGCTACCGGGAGGCCAGGG	29	50	40
G4iMGrinder	5557794	5557827	34	+	GGGAGGCCGGGGACATGCTGCTGCTGGGTTCGGG	30	50	40
G4iMGrinder	1425678	1425725	48	-	GGGCGGCCCGCGCGGGGCACCACACCGCGGGTCGAGGGGCTGGGCGGG	26	55	40
G4iMGrinder	1421616	1421644	29	-	GGGCTGACGGTGTTGACGGGTGGGCCGGG	31	50	40
G4iMGrinder	1394289	1394315	27	-	GGGCGTGCGGGTCGCGTGGGCTCCGGG	29	52	40
G4iMGrinder	5608073	5608100	28	+	GGGACGTCGACGGGCTTGGGCTTGAGGG	30	51	40
G4iMGrinder	5664594	5664630	37	+	GGGCCTGGCGTCCGAGTGGGGCATCTGCGGGGTCGGG	30	51	40
G4iMGrinder	5675687	5675718	32	+	GGGGCTTCGGCCTGGGCGGGATCTCCATCGGG	27	52	40
G4iMGrinder	1282383	1282412	30	-	GGGAAGGGATCGTGGTGGGTGACCGTCGGG	31	49	40
G4iMGrinder	1262772	1262858	87	-	GGGCGCCGCGGGCTCGGGTGCTGGTGGGCGAGCCTCGGGGGCCGGGGCGGGAGCGGCAGGCGGCTTGGGGCGAGGCGCGGCCGCGGG	31	50	40
G4iMGrinder	789116	789147	32	-	GGGCGCGGGGCAGCCTGCGCGGGCGCCGCGGG	27	52	40
G4iMGrinder	6205831	6205878	48	+	GGGTTGGGGTCTGGGCGGTTATCTGTGGGCCACCGTCGCGGGAGCGGG	29	52	40
G4iMGrinder	6367312	6367341	30	+	GGGCATCTTCGGGTAGTTCGGCGGGTAGGG	30	49	40
G4iMGrinder	508309	508346	38	-	GGGGGCCGAAGGCCACGGGGGCACTGCGGGCCGCCGGG	30	50	40
G4iMGrinder	6501365	6501401	37	+	GGGTCGCGGTGGGCCCGGCCGGGGCGGCTTGCCGGGG	29	51	40
G4iMGrinder	6581019	6581056	38	+	GGGTGCTGCGGGTGCAGCGCGTGCGCTGGGTGGGCGGG	30	50	40
G4iMGrinder	6623375	6623399	25	+	GGGCCGGGCGGGTCGCCAGTTCGGG	27	54	40
G4iMGrinder	343330	343367	38	-	GGGGTCTCCGAGCGGGGCAGCTTCAGGGTGGTCGCGGG	31	50	40
G4iMGrinder	6705796	6705831	36	+	GGGTCGTCGGGAATCAGCGGGTGATCGACGGCGGGG	31	48	40
G4iMGrinder	6751280	6751315	36	+	GGGCGGGGTGTACCCGTGGGCGCGCCGGCTGTGGGG	29	52	40
G4iMGrinder	204859	204899	41	-	GGGATGGGTGCACACCACGGGGTGGGTGACCGGCGGATGGG	30	51	40
G4iMGrinder	158135	158166	32	-	GGGCGGGACGGCCGGGCCCGGATGCTCAGGGG	27	52	40
G4iMGrinder	6830490	6830525	36	+	GGGGAGCGAGGGTGAGGCGCCGCTCGGGCCGGTGGG	31	48	40
G4iMGrinder	112133	112165	33	-	GGGAGCTCCGGGAGCGGGACCCCGGGCTCGGGG	23	57	40
G4iMGrinder	6947964	6948017	54	+	GGGCGGCACCGCCGAGCGGGGCGGCACCGGGGGACGCGGAGGGTTTGCGAGGGG	31	48	40
G4iMGrinder	16492	16545	54	-	GGGCCGCGGCGTCGCGGGGGTCCGCCGCGAAGACGGGGGAGTGGCGGGTCGGGG	32	48	40
G4iMGrinder	581	611	31	-	GGGATGGTGGGCCGGGTCGGCAAGCTGCGGG	31	48	40
